# Supplementary material for: Dysbiosis of urine microbiota in obstructive urinary retention patients revealed by next-generation sequencing
Source: Ann Clin Microbiol Antimicrob. 2021 Jan 6;20:2. doi: 10.1186/s12941-020-00408-5 (PMC7789751; doi:10.1186/s12941-020-00408-5)
Supplement: Supplementary file 1 — Additional file 1: Table S1. Data production of 84 samples in three groups. [file 12941_2020_408_MOESM1_ESM.xls]

## Sheet: Sheet1
Table S1. Data production of 84 samples in the control, stone UR and tumor UR groups.
Sample	Group	Raw_reads	Q20base	Q30base	CGratio	Clean_reads
C1	Control	37638	0.945	0.868	0.511	37470
C2	Control	36683	0.916	0.824	0.531	35745
C3	Control	38213	0.91	0.805	0.526	37606
C4	Control	37687	0.953	0.884	0.509	36700
C5	Control	24960	0.933	0.848	0.521	24791
C6	Control	38119	0.935	0.855	0.524	37717
C7	Control	37720	0.941	0.859	0.512	37493
C8	Control	36045	0.951	0.881	0.514	35811
C9	Control	36267	0.926	0.835	0.54	35852
C10	Control	35900	0.939	0.857	0.529	35657
C11	Control	35486	0.95	0.879	0.515	35231
C12	Control	36865	0.94	0.856	0.515	36705
C13	Control	37814	0.926	0.832	0.548	37406
C14	Control	36741	0.905	0.793	0.552	35441
C15	Control	36317	0.929	0.839	0.561	35888
C16	Control	36169	0.925	0.831	0.548	35704
C17	Control	37136	0.921	0.824	0.544	35128
C18	Control	31478	0.928	0.837	0.551	30320
C19	Control	37649	0.926	0.832	0.541	36203
C20	Control	36889	0.923	0.827	0.548	36700
C21	Control	36454	0.916	0.814	0.545	34678
C22	Control	38137	0.924	0.828	0.544	37111
C23	Control	35391	0.925	0.831	0.504	34937
C24	Control	36095	0.921	0.82	0.486	34945
C25	Control	37394	0.928	0.836	0.546	36843
S1	Stone UR	36311	0.935	0.85	0.528	35617
S2	Stone UR	36345	0.94	0.857	0.538	35862
S3	Stone UR	37312	0.941	0.86	0.528	36579
S4	Stone UR	35837	0.94	0.857	0.547	35321
S5	Stone UR	37092	0.943	0.865	0.524	36129
S6	Stone UR	37598	0.94	0.851	0.529	37171
S7	Stone UR	37589	0.952	0.883	0.547	37298
S8	Stone UR	37473	0.947	0.873	0.547	37022
S9	Stone UR	27143	0.937	0.85	0.539	25970
S10	Stone UR	38244	0.942	0.864	0.528	36936
S11	Stone UR	36666	0.952	0.88	0.53	36453
S12	Stone UR	39398	0.949	0.875	0.526	37942
S13	Stone UR	15531	0.941	0.859	0.513	14752
S14	Stone UR	37040	0.925	0.832	0.515	36510
S15	Stone UR	37167	0.928	0.838	0.513	36728
S16	Stone UR	36914	0.93	0.84	0.52	35155
S17	Stone UR	35570	0.926	0.832	0.506	34687
S18	Stone UR	37013	0.909	0.811	0.473	36477
S19	Stone UR	33115	0.933	0.845	0.508	31628
S20	Stone UR	37904	0.922	0.823	0.513	37140
S21	Stone UR	32192	0.896	0.777	0.507	31437
S22	Stone UR	36123	0.934	0.845	0.504	34657
S23	Stone UR	38221	0.932	0.843	0.563	37981
S24	Stone UR	37934	0.925	0.829	0.504	37052
S25	Stone UR	35433	0.917	0.818	0.508	33642
S26	Stone UR	37616	0.922	0.825	0.528	37312
S27	Stone UR	37393	0.939	0.855	0.495	35561
S28	Stone UR	37776	0.924	0.83	0.515	36942
S29	Stone UR	38063	0.932	0.843	0.53	36844
S30	Stone UR	37770	0.933	0.845	0.507	36592
S31	Stone UR	38313	0.933	0.844	0.547	37788
S32	Stone UR	35548	0.902	0.798	0.48	34828
S33	Stone UR	37517	0.935	0.848	0.499	36540
S34	Stone UR	36371	0.934	0.846	0.499	35287
T1	Tumor UR	38331	0.931	0.838	0.526	37435
T2	Tumor UR	38778	0.955	0.888	0.526	37924
T3	Tumor UR	35389	0.938	0.854	0.528	34176
T4	Tumor UR	38992	0.924	0.831	0.496	37413
T5	Tumor UR	36800	0.94	0.859	0.527	35742
T6	Tumor UR	33935	0.941	0.859	0.528	33137
T7	Tumor UR	36392	0.94	0.858	0.536	35059
T8	Tumor UR	31047	0.939	0.852	0.518	29468
T9	Tumor UR	26330	0.944	0.858	0.502	25182
T10	Tumor UR	35453	0.931	0.841	0.53	34948
T11	Tumor UR	32697	0.941	0.859	0.525	31714
T12	Tumor UR	37289	0.929	0.842	0.442	36359
T13	Tumor UR	35578	0.938	0.851	0.547	35214
T14	Tumor UR	35963	0.939	0.858	0.531	35417
T15	Tumor UR	37944	0.926	0.833	0.507	36449
T16	Tumor UR	35904	0.93	0.837	0.506	34134
T17	Tumor UR	35642	0.926	0.833	0.505	33999
T18	Tumor UR	37114	0.932	0.841	0.506	35393
T19	Tumor UR	38033	0.932	0.842	0.5	36004
T20	Tumor UR	38323	0.936	0.849	0.499	36680
T21	Tumor UR	36973	0.922	0.821	0.5	35090
T22	Tumor UR	37686	0.927	0.832	0.505	35964
T23	Tumor UR	37369	0.929	0.835	0.495	35752
T24	Tumor UR	35972	0.935	0.848	0.506	34136
T25	Tumor UR	37304	0.927	0.834	0.502	35312
