# Supplementary material for: Dysbiosis of urine microbiota in obstructive urinary retention patients revealed by next-generation sequencing
Source: Ann Clin Microbiol Antimicrob. 2021 Jan 6;20:2. doi: 10.1186/s12941-020-00408-5 (PMC7789751; doi:10.1186/s12941-020-00408-5)
Supplement: Supplementary file 2 — Additional file 2: Table S2. The relative abundance of the OTU profile and taxonomy. [file 12941_2020_408_MOESM2_ESM.xls]

## Sheet: Sheet1
Table S2. The relative abundance of the OTU profile and taxonomy.
OTU_ID	Kingdom	Phylum	Class	Order	Family	Genus	Species	C1	C2	C3	C4	C5	C6	C7	C8	C9	C10	C11	C12	C13	C14	C15	C16	C17	C18	C19	C20	C21	C22	C23	C24	C25	S1	S2	S3	S4	S5	S6	S7	S8	S9	S10	S11	S12	S13	S14	S15	S16	S17
1050608	Bacteria	Actinobacteria	Actinobacteria	Actinomycetales	Corynebacteriaceae	Corynebacterium		0	3780.44	2968.32	0	0	2.28402	0	0	0	0	0.90288	0	0	0	0	0	0	0	0	0	0	0.280773	0	0	0	0	0	0	0	0	0	0	0.27894	0.303868	0	0	0	0.392311	0	0	1.52816	45.5408
130468	Bacteria	Firmicutes	Bacilli	Lactobacillales	Lactobacillaceae	Lactobacillus		66.014	0	0	0.612858	0.301668	0	184.269	24.0209	5.07009	1.83374	53.8719	43.4531	0	0	0	0	0.298909	0	0	0	0	0	0	0	1.96359	0	0	0	0	0	0	0	0	0	0.307371	0	0	0	0	0	0	0
812714	Bacteria	Proteobacteria	Alphaproteobacteria	Sphingomonadales	Sphingomonadaceae			0	0	0	0	0	0	0	0	0	0	0	0	0	0	0	0	0	0	0	0	0	0	0.596196	0	0	0.32496	9.79042	0	0	0	0	0	0.55788	0	0	0	0	36.4849	0	0	0	0
17652	Bacteria	Proteobacteria	Betaproteobacteria	Burkholderiales	Comamonadaceae	Comamonas	terrigena	0	0.297672	0	0	0	0	0	0	0	0	0	0	0	0	0	0	0	0	0	0	0	0	0	0	0	0	5.81306	0	0	0	0	0	0	0	7.3769	0	0	34.5233	0	0	7.94645	0
4477719	Bacteria	Proteobacteria	Gammaproteobacteria	Enterobacteriales	Enterobacteriaceae	Morganella	morganii	0	0	0	0	0	0	0	0	0	0	0	0	0	0	0	0	0	0	0	0	157.918	0	0	0	0	0	0	0	0	0	0	0	0	0	0.307371	0	0	0	0	0	0	0
371510	Bacteria	Bacteroidetes	Sphingobacteriia	Sphingobacteriales	Sphingobacteriaceae			0	0	0	0	0	0	0	0	0	1.22249	0	0	0	0	0	0	0	0	0	0	0	0	0	0	0	37.6954	0	0	0	0	0	0	0	0	0	0	0	6.66928	0	0	0	0
4403542	Bacteria	Proteobacteria	Gammaproteobacteria	Enterobacteriales	Enterobacteriaceae	Enterobacter	turicensis	0	0	0	0	0	0	0	0	0	0	0	0	0	1.20831	0	0	0	141.112	0	0	0	0	0	0	0	0	0	0	0	0	0	0	0	0	0	0	0	0	0	0	0	0
1105876	Bacteria	Firmicutes	Clostridia	Clostridiales	Veillonellaceae	Dialister		54.5455	0	0	0	51.5853	0	2.82622	23.435	72.1742	99.6333	0.90288	18.8297	0	0	0	0	2.69018	0	0	0	0	1.40386	0	0	0	0	0	0	0	0	0	0	0	0	0	0	0	0	0	0	0	0
251488	Bacteria	Bacteroidetes	Flavobacteriia	Flavobacteriales	Weeksellaceae	Chryseobacterium		0	5.65577	15.2769	0	2.71501	77.0856	0	0.292937	0.596481	0.305623	0	0	0	0	0	0	0	0	0	0	0	0	0	0	0	14.2982	0	32.5438	0	59.0673	0.281833	0	0	3.03868	69.4658	0	0.281674	3.5308	0	37.5324	6.41829	7.27388
2792167	Bacteria	Bacteroidetes	Saprospirae	Saprospirales	Chitinophagaceae	Sediminibacterium		0	0	0	0	0	0	0	0	0	0	0	0	0	0	0	0	0	0	0	0	0	0	0	0	0	20.7975	11.6261	0	0	0	0	0	0.27894	0.303868	58.0931	0	3.66177	29.4233	0.867579	0	13.1422	7.90639
192795	Bacteria	Proteobacteria	Gammaproteobacteria	Pseudomonadales	Moraxellaceae	Acinetobacter	rhizosphaerae	0	0	0	0	0	0	0	0	0	0	0	0	0	17.5205	0	0	0	0	0	0	0	0	0	0	0.561026	0	3.67141	3.61598	0	8.34983	0	0	0	0	14.4464	0	0	0	0	0	0	0
4423027	Bacteria	Proteobacteria	Gammaproteobacteria	Enterobacteriales	Enterobacteriaceae			0	0	0	0	0	0	0	0	0	0	0	0	0	3.02078	0	0.292269	0	93.0595	0	0	0	3.65004	0	0	0	0	0	0	0	0	0	0	0	0	11.9875	0	0	0	0	0	0	0.316256
4438545	Bacteria	Proteobacteria	Alphaproteobacteria	Sphingomonadales	Sphingomonadaceae			0	25.0045	5.76485	13.7893	2.41335	0	0	0	0	0	0.30096	0	0	0	0	0	0	0	0	0	0	0	0	0	0	0	37.326	23.2026	0.884669	14.2256	0.845499	0.274612	3.90516	2.73481	152.149	0	6.47851	39.6234	0	0	15.5873	0
518002	Bacteria	Proteobacteria	Gammaproteobacteria	Enterobacteriales	Enterobacteriaceae			0	0	0	0	0	0	0	0	0	0	0	0	0	2.41663	2.32646	145.258	1.49454	116.071	0	0	0	50.8199	0	0	0.280513	0	0	0	0	0	0	1.09845	0.27894	0	0	0	0	0	0	0	0	0
2689396	Bacteria	Proteobacteria	Gammaproteobacteria	Enterobacteriales	Enterobacteriaceae			0	0	0	0	0	0	0	0.292937	0	13.4474	0.30096	2.02781	25.1284	0	0.581615	27.4733	39.1571	9.13675	22.9464	24.5575	11.763	12.9155	0	0	23.2826	0	10.7083	0.903996	18.578	0.309253	0	16.7513	18.1311	7.29284	0	0	0	1.56924	0	0	10.6971	0
521795	Bacteria	Firmicutes	Clostridia	Clostridiales	Tissierellaceae	Peptoniphilus		1.3986	0	0	0	176.174	0	1.13049	1.17175	4.17537	0	4.21344	0	0	0	0	0.292269	0	0	0	0	0	2.80773	0	0	0	0	0	0	0	0	0	0	0	0	0	0	0	0	0	0	0	0
130864	Bacteria	Firmicutes	Bacilli	Lactobacillales	Lactobacillaceae	Lactobacillus	iners	92.5874	0.297672	0	0.306429	0	0.571004	79.4167	122.741	36.9818	37.2861	127.908	76.4774	0	0	0	0	14.3476	0	0	0	0	0	0	0	5.61026	0	0.611901	0	0.29489	0.618506	0.281833	0	0	0.911605	1.84422	0	0.281674	0	0	0	0	0
1099710	Bacteria	Firmicutes	Clostridia	Clostridiales	Peptococcaceae	Peptococcus		0	4.46508	0	0	4.52502	0	0.282622	0	0	0.611247	0	0	0	0	0	0	0	0	0	0	0	0	0	0	0	0	0	0	0	0	0	0	0	0	0	0	0	0	0	0	0	0
219151	Bacteria	Proteobacteria	Gammaproteobacteria	Pseudomonadales	Moraxellaceae			0	8.33482	0	1.53214	0	5.71004	0	0.585875	0	0	0	0	0	0	0	0	0	0	0	0	0	0	0	0	0	0	32.1248	0	0	0	0	0	0	0.911605	0	0	0.563349	0	0	0	0	0
1145138	Bacteria	Proteobacteria	Betaproteobacteria	Burkholderiales	Comamonadaceae			0	0	0	0	0	1.71301	0	0	0	0	0	0	0	0	0	0	0	0	0	0	0	0	0.298098	0	0	0	0	0	0	0	0.281833	0	0	0	23.6675	0	0	3.92311	0	0	0.305633	22.4541
4466659	Bacteria	Fusobacteria	Fusobacteriia	Fusobacteriales	Fusobacteriaceae	Fusobacterium		0	0	0	0	301.065	0	0	0	0	14.6699	0.30096	16.5122	0	0	0	0	0	0	0	0	0	0	0	0	0	0	0	0	0	0	0	0	0	0	0	0	0	0	0	0	0	0
1116679	Bacteria	Proteobacteria	Gammaproteobacteria	Enterobacteriales	Enterobacteriaceae	Providencia	stuartii	0	0	0	0	0	0	0	0	0	0	0	0	0	0	0	0	0	0	0	0	0	0	0	0	0	0	0	0	0	0	0	0	0	0	0	0	0	0	0	0	11.3084	0
574102	Bacteria	Proteobacteria	Gammaproteobacteria	Pseudomonadales	Moraxellaceae	Enhydrobacter		0.27972	0	2.59418	0	1.81001	0	0	0	0	0	0	0	0	0	0	0	0	0	0	0	0	0	0	0	0	0	18.663	0	0	13.9164	0.281833	0	0.55788	0	8.91375	0	0	0	28.3409	93.2352	23.5337	53.4472
29566	Bacteria	Fusobacteria	Fusobacteriia	Fusobacteriales	Leptotrichiaceae	Sneathia		0	0	0	0	0	0	0	0	0	0	0	0	0	0	0	0	5.08145	0.338398	0	0	0	0	0	0	0	0	0	0	0	0	0	0	0	0	0	0	0	0	0	0	0	0
644798	Bacteria	Proteobacteria	Betaproteobacteria	Burkholderiales	Comamonadaceae	Variovorax	paradoxus	0	39.2927	22.7712	18.3857	3.62002	101.639	0	0	0	0	2.40768	0.579374	0	0	0	0	0	0	0	0	0	0	0	0	0	0	0.611901	202.495	1.76934	387.803	0.845499	0.274612	0	0	21.8233	0	0	0	0	11.915	0	0
446403	Bacteria	Actinobacteria	Actinobacteria	Actinomycetales	Corynebacteriaceae	Corynebacterium		0	0	0.576485	117.056	0	0	0	12.5963	0	2.75061	0	0	0	0	0	0	0	0	0	0	0	0	0	0	0	0	0	0	0	0	0	0	0	0	0	0	0	0	0	0	0	0
746873	Bacteria	Proteobacteria	Alphaproteobacteria	Rhizobiales	Hyphomicrobiaceae	Devosia		0	0	0	0	0	0	0	0	0	0	0	0	0	0	0	0	0	0	0	0	0	0	0	0	0	0.64992	0	0	0	0	0	0	0	0	0	0	0	0.392311	0	0	0	22.7704
4297698	Bacteria	Proteobacteria	Alphaproteobacteria	Sphingomonadales	Sphingomonadaceae			0	0	0.288243	0	0	0	0.282622	0	0.29824	0	0	0	2.48523	0	0	0	0	0	0	0	0	0	0	0	0	0.32496	0.305951	0.301332	0	0	0	1.09845	0	23.7017	1.53685	0.561467	5.63349	3.5308	5.49466	1893.3	2037.04	1313.73
4322320	Bacteria	Proteobacteria	Betaproteobacteria	Burkholderiales	Comamonadaceae	Comamonas		0	0	0	0	0	0	0	0	0	0	0	0	0	0	0	0	0	0	0	0	0	0	0	0	0	0	0	0	0	0	0	0	0	0	0	0	0	0	0	20.2556	0	0
4468125	Bacteria	Actinobacteria	Actinobacteria	Actinomycetales	Nocardiaceae	Rhodococcus		0.559441	0	0	0	0	0	0	0	0	0	0	0	0	0	0	0	0	0	0	0	0	0	0	0	0	0	0	0	0	25.668	0	0	0	3.03868	0	0	0	24.7156	0	0	0	0.316256
221379	Bacteria	Actinobacteria	Actinobacteria	Actinomycetales	Mycobacteriaceae	Mycobacterium	vaccae	0	0	0	0	0	0	0	0.585875	0	0	0	0	0	0	0	0	0	0	0	0	0	0	0	0	0	0	2.44761	0	0	0	0	0	0	0	0	0	0	0	0	0	0	0
2801319	Bacteria	Proteobacteria	Betaproteobacteria	Burkholderiales	Comamonadaceae			0.27972	0	0	0.919287	0	0	0	0	0	0	0.60192	0	0	0	0	0	0	0	0	0	0	0	0	0	0	10.3987	0	1.50666	0	0	0	0	0	0	0	0	0	0	0	0	0	0
109060	Bacteria	Proteobacteria	Betaproteobacteria	Burkholderiales	Comamonadaceae	Delftia		0	4.16741	1.15297	1.22572	0.603336	4.56804	0	0.292937	0	0.611247	0	0.289687	0	0	0	0	0	0	0	0	0	0	0	0	0	46.7943	16.8273	21.3946	3.83356	2.78328	0	0	3.06834	4.55802	53.4825	0	0	0	0.578386	0	13.1422	36.0531
3581985	Bacteria	Proteobacteria	Betaproteobacteria	Burkholderiales	Comamonadaceae			0.839161	8.93017	0	4.90286	0.301668	13.4186	0	0	0	0	0	0	0	0	0	0	0	0	0	0	0	0	0	0	0	36.3955	13.1559	16.5733	0	38.3474	0.563666	0	2.7894	8.50831	5.84004	0	0.281674	0.392311	0	0	0	0
241441	Bacteria	Proteobacteria	Alphaproteobacteria	Rhizobiales	Rhizobiaceae	Agrobacterium		0	0	0	0	0	0	0	0	0	0	0	0	0	0	0	0	0	0	0	0.282271	0	0	0	0	0	0	3.67141	3.91731	0	0	0	0	0	0	0	0	0	1.56924	0	0	0	16.4453
4327501	Bacteria	Proteobacteria	Gammaproteobacteria	Pseudomonadales	Pseudomonadaceae	Pseudomonas		0.839161	0	0	0	0	0	0	0	0	0	0	0	0	0	0	0	0	0.338398	0	0	0	0.280773	48.2919	37.5951	0	0	0.305951	0.301332	0	0	0	0	0	0	0	0	0	0	0	0	0	68.6275
753638	Bacteria	Firmicutes	Clostridia	Clostridiales	Veillonellaceae	Dialister		48.6713	0	353.097	0	1306.53	0	14.4137	1.46469	5.36833	331.907	39.7267	8.69061	0	0	0	17.5362	0	0	0	0	0	0.280773	0	0	0	0	0	0	0	0	0	0	0.27894	0	0	0	0	0	0	0	0	0
2458172	Bacteria	Proteobacteria	Alphaproteobacteria	Rhizobiales	Brucellaceae	Ochrobactrum		0	3.27439	0	0	0	0	0	0	0	0	0	0	0	0	0	0	0	0	0	0	0	0	0	0	0	0	8.56662	0	1.47445	8.34983	0	0	0	0	34.1182	0	0	0	0	0	0	42.062
783719	Bacteria	Proteobacteria	Betaproteobacteria	Burkholderiales	Comamonadaceae			0	0	4.32364	0	0.301668	0	0	0	0	0	0	0	0	0	0	0	0	0	0	0	0	0	0	0	0	0	9.17852	0	0	6.80356	0	0	0	0	0	0	0	0.784621	0	0	0	0
656881	Bacteria	Proteobacteria	Gammaproteobacteria	Enterobacteriales	Enterobacteriaceae	Escherichia	coli	0	0	0	0	0	0	0	0	0	14.9756	0	0.289687	30.0989	0	0.581615	38.2873	33.4778	29.4406	33.984	47.7037	21.4674	17.9695	0	0	37.3082	0.32496	12.544	2.10932	35.3867	0.927759	0	22.7928	27.3361	26.4365	0	0.280733	0	4.70773	0	0	8.55772	0
579933	Bacteria	Bacteroidetes	Flavobacteriia	Flavobacteriales	Flavobacteriaceae	Myroides	odoratimimus	0	0	0	0	0	0	0	0	0	0	0	0	0	0	0	0	0	0	0	0	0	0.280773	0	0	0	0	0	0	0	0	0	0	0	0	0	0	0	0	1.73516	24.4258	42.7886	59.7723
107529	Bacteria	Bacteroidetes	Sphingobacteriia	Sphingobacteriales	Sphingobacteriaceae	Pedobacter		0	316.128	149.886	68.6401	40.4235	513.333	0	0.292937	0.596481	0.305623	7.22304	3.47625	0	0	0	0	0	0	0	0	0	0	0	0	0	0.32496	8.26067	1138.43	4.12845	1501.11	9.30049	1.92228	2.23152	3.64642	0.307371	0	0	0	0	0	0	0
4459631	Bacteria	Proteobacteria	Alphaproteobacteria	Rhizobiales	Methylobacteriaceae			0.27972	18.158	6.34134	14.7086	4.22336	71.6611	0	0.878812	0	0.91687	0	0	0	0	0	0	0	0	0	0	0	0	0	0	0	155.006	39.1617	26.2159	10.0262	49.4805	0.281833	0.549224	2.7894	17.3205	94.9776	0	9.29525	118.87	1.44596	9.53204	0	25.3004
810889	Bacteria	Proteobacteria	Alphaproteobacteria	Caulobacterales	Caulobacteraceae			0	0	0	0	0	0	0	0	0	0	0	0	0	0	0	0	0	0	0	0	0	0	0.298098	0	0	0	0	1.20533	0	0	0.281833	0	0	0.303868	0	0	0.281674	0	0	0	2.13943	37.9507
61836	Bacteria	Proteobacteria	Betaproteobacteria	Burkholderiales	Comamonadaceae			0	0	0	0	0	0	0	0.292937	0	0	0	0	0	0	0	0	0	0	0	0	0	0	0	0	0	69.2165	10.7083	0	0	0	0	0	0	0	17.8275	0	0	0	0	0	0	0
30062	Bacteria	Firmicutes	Clostridia	Clostridiales	Tissierellaceae	Anaerococcus		0.559441	0	0	0	0	0	1.13049	5.56581	0.894721	0	0	0	0	0	0	0	0	0	2.03323	0	0	3.36927	0	0	0	1.94976	0	0	0	0	0	0	0	0	0	0	0	0	0	0	0	0
1048774	Bacteria	Proteobacteria	Alphaproteobacteria	Rhizobiales	Hyphomicrobiaceae	Devosia		0	0	0	0	0	0.285502	0	0	0	0	0	0	0	0	0	0	0	0	0	0	0	0	0.596196	0	0	0	13.4618	0	0	0	0	0	0	0	0.307371	0	0	36.4849	0	0	0	0
4343005	Bacteria	Proteobacteria	Gammaproteobacteria	Enterobacteriales	Enterobacteriaceae	Serratia	marcescens	0	0	0	0	0	0	0	0.292937	0	0	0	0	0	0	0	0	0	0	0	0	0	0	0	0	0	17.8728	0	0	0.29489	0	0.281833	0	0.27894	0.911605	0	0	0	24.7156	0	21.1492	14.0591	0
772515	Bacteria	Firmicutes	Bacilli	Lactobacillales				0	35.423	590.609	2.75786	0	759.721	0	8.20224	0	0	1.20384	0.289687	170.652	20.5413	123.593	5.84539	0.298909	120.131	0.290461	0	180.268	355.177	0	0	183.736	0.64992	0.305951	0	0	0	0	0	0	0.303868	0.614742	0	0	0	0	0	0	0
3101394	Bacteria	Proteobacteria	Gammaproteobacteria	Enterobacteriales	Enterobacteriaceae			0	0	0	0	0	0	0	0	0	0	0.30096	0	0	0	0	0	0	0	0	0	0	0	0	0	0	70.5164	0	0	0.884669	177.511	0.845499	0	0	0	0	0	0	0	0	0	0.611266	0.948767
202829	Bacteria	Proteobacteria	Gammaproteobacteria	Enterobacteriales	Enterobacteriaceae	Proteus		0	0	0	0	0	0	0	1.46469	0	0	0	2.3175	0	0	0	0	0	0	0	0	0	0	0	0	0	22.0973	0	16.5733	5.30801	77.004	8352.12	33.5027	0	24.0056	400.504	6879.37	1468.09	7.84621	0	0	0	0
137183	Bacteria	Actinobacteria	Actinobacteria	Bifidobacteriales	Bifidobacteriaceae	Gardnerella		0	0	0	0	0	0	0.282622	53.3146	2088.28	0.305623	78.2496	0.289687	75.6613	7.24988	0	0	37.0647	0.338398	5.51876	0	0	49.9775	0	0.300761	0	0.32496	0	13.5599	0	0	0	0	0	0	0	0	0.563349	0	0	0	0	0
134786	Bacteria	Firmicutes	Clostridia	Clostridiales	Tissierellaceae	Anaerococcus		0	250.045	0	0	0	0	3.67408	0	0	0	3.31056	0	0	0	0	0.876808	0	0	0	0	0	38.1851	0	0	0	0	0	0	0	0	0	0	0	0	0	0	0	0	0	0	0	0
939157	Bacteria	Actinobacteria	Actinobacteria	Actinomycetales	Corynebacteriaceae	Corynebacterium		0	21.7301	0	0	0.301668	148.176	5.65243	0	0	0	0	0	0	0	0	0	0	0	0	0	0	0	0	0	0	0	0	0	0	0	0	0	0	0	0	0	0	0	0	0	0	0
284308	Bacteria	Proteobacteria	Gammaproteobacteria	Xanthomonadales	Xanthomonadaceae			0	2.97672	2.88243	2.145	0.603336	0.856507	0	0	0	0	0.30096	0.289687	0	0	0	0	0	0	0	0	0	0	0	0	0	0	0	4.21865	0	13.6071	0	0	0	0	51.3309	0	0	0	0	0	0.305633	0
4354562	Bacteria	Proteobacteria	Alphaproteobacteria	Rhizobiales				0	4.16741	10.0885	5.51572	0	2.28402	0.282622	0	0	0	0.60192	0	0	0	0	0	0	0	0	0	0	0	0	0	0	23.7221	9.17852	8.43729	4.42334	0	0.281833	0	0	0	0	0	0	7.84621	0	0	0	0
822112	Bacteria	Proteobacteria	Betaproteobacteria	Burkholderiales	Comamonadaceae	Variovorax		0	0	2.30594	9.80572	0	0.285502	0	0	0	0	0	0	0	0	0	0	0	0	0	0	0	0	0	0	0	59.4677	14.0737	0	0	0.309253	0	0.274612	0.27894	14.5857	29.5076	0	0	0	0	0	0	0
513855	Bacteria	Actinobacteria	Actinobacteria	Actinomycetales	Nocardiaceae	Rhodococcus	fascians	0	0	0	2.145	0.301668	0	0.565243	0	0	0.611247	0	0	0	0	0	0	0	0	0	0	0	0	0	0	0	14.6232	0.305951	25.3119	0.29489	49.1712	0	0.274612	0	6.38123	12.6022	0	1.97172	30.9925	0	37.2345	0	0
740317	Bacteria	Proteobacteria	Alphaproteobacteria	Rhizobiales	Bradyrhizobiaceae			0.27972	7.44181	4.0354	3.67715	4.82669	39.1138	0.282622	1.46469	0	1.22249	0	0	0	0	0	0	0	0	0	0	0	0	0	0	0	87.4143	45.8926	16.2719	9.14158	53.1915	0.281833	0.549224	3.34728	6.07736	96.5144	0	4.78846	62.3774	0	0	0	0
503406	Bacteria	Firmicutes	Clostridia	Clostridiales	Tissierellaceae	Peptoniphilus		0	318.807	0	0	0	0	1.69573	1.46469	0.596481	0	0.60192	0	0	0	0	0	0	0	0	0	0	0	0	0	0	0	0	0	0	0	0	0	0	0	0	0	0	0.392311	0	0	0	0
1122622	Bacteria	Proteobacteria	Gammaproteobacteria	Enterobacteriales	Enterobacteriaceae	Providencia		0	0	0	0	0	0	0	0	0	0	0	0	0	0	0	0	0	0	0	0	0	0	0	0	0	85.4645	0	0	0	115.042	0.281833	0	0	0	0	0	0	0	0	0	0	0
1047041	Bacteria	Actinobacteria	Actinobacteria	Actinomycetales	Corynebacteriaceae	Corynebacterium		0	2.67905	0	0	0	0	0	0	0	0	0.30096	0	0	0	0	0	0	0	0	0	0	0	0	0	0	0	49.564	2.71199	0	0	0	0	0	0	0	0	0	31.3849	0	0	0	0
4345397	Bacteria	Proteobacteria	Gammaproteobacteria	Enterobacteriales	Enterobacteriaceae			0	0	0	0	0	0	0	0	0	0	0	0	0	1.51039	1.74485	0	2.39127	642.618	0.290461	0	0	0.280773	0	0	0	0	0	0	0	0	0	0	0	0	0	0	0	0	0	0	0	0
4375000	Bacteria	Proteobacteria	Gammaproteobacteria	Enterobacteriales	Enterobacteriaceae			0	0	0	0	0	0	0	0	0	2.75061	0	0	2.76136	0	0.290808	8.76808	9.26618	2.36879	4.35692	9.31493	5.29334	3.65004	0	0	10.0985	0	1.2238	0.602664	2.06423	0	0	2.47151	4.1841	3.34255	0	0	0	0.784621	0	0	3.05633	0
4372578	Bacteria	Bacteroidetes	Bacteroidia	Bacteroidales	Bacteroidaceae	Bacteroides	fragilis	0	0	0	0	0.301668	0	0	0	0	0	0	0	0	0	0	0.292269	0	0	425.235	0	0	0	0.298098	0	26.6487	0	0	0	0	0	0	0	0	0	0	0	0	0	0	0	0	0
539819	Bacteria	Firmicutes	Clostridia	Clostridiales	Veillonellaceae	Megasphaera		0	0	0	0	861.866	0	0	5.27287	0	0	0	0	0	0	0	0	0	0	0	0	0	0	0	0	0	0	0	0	0	0	0	0	0	0	0	0	0	0	0	0	0	0
386273	Bacteria	Proteobacteria	Epsilonproteobacteria	Campylobacterales	Campylobacteraceae	Campylobacter	ureolyticus	1.11888	0	4.0354	0	33.1835	0	4.52195	1.75762	0	27.2005	5.11632	4.34531	0	0	0	0	0	0	0	0	0	0.280773	0	0	0	0	0	0	0	0	0	0	0	0	0	0	0	0	0	0	0	0
587804	Bacteria	Proteobacteria	Betaproteobacteria	Burkholderiales	Comamonadaceae	Rhodoferax		0	0	0	0	0	0	0	0	0	0	0	0	0	0	0	0	0	0	0	0	0	0	0	0	0	7.79904	0	0	0	0	0	0	1.11576	0	0	0	0	0	0	0	0	0
104135	Bacteria	Actinobacteria	Actinobacteria	Actinomycetales	Actinomycetaceae	Mobiluncus		0	0	10.665	0	228.061	0	5.36981	0.292937	0.894721	20.4768	3.91248	0.289687	0.276136	0	0	0.876808	0	0	0	0	0	0.280773	0	0	0	0	0	0	0	0	0	0	0	0	0	0	0	0	0	0	0	0
4331183	Bacteria	Proteobacteria	Gammaproteobacteria	Enterobacteriales	Enterobacteriaceae	Gluconacetobacter		0	0	0	0	0	0	0	0	0	0	0	0	0	0	0	0	0	0	0	0	0	0.280773	0	0	0	0	0	0	0	0	0	0	0	0	0	0	0	0	10.9893	398.856	207.525	397.533
269901	Bacteria	Proteobacteria	Gammaproteobacteria	Pseudomonadales	Pseudomonadaceae	Pseudomonas		0	0	0	0	0	0	0	0	0	0.91687	0	0	0	0	0	0	0	0	0	0	0	0	0	0	0	15.2731	4.28331	0	0.884669	0.309253	0	0.274612	0	0	7.68427	0	0	33.3464	0	0	0	0
720489	Bacteria	Proteobacteria	Gammaproteobacteria	Enterobacteriales	Enterobacteriaceae			0	0	0	0	0	0	0	0	0	0	0	0	0	0.604157	0	0	0	0	0	0	1980.3	0	0	0	0	0	0	0	0	0	0	0	0	0	0	0	0	0	0	48.8517	0.305633	0
68621	Bacteria	Proteobacteria	Betaproteobacteria	Burkholderiales	Comamonadaceae	Delftia		0	5.06043	3.17067	0	0	20.2707	0	0	0	0	0	0	0	0	0	0	0	0	0	0	0	0	2.38479	0	0	30.5463	26.9237	7.5333	0	0	0.281833	0	0.83682	0.911605	30.4297	0	1.40837	21.9694	6.65144	39.0218	12.2253	31.6256
68624	Bacteria	Proteobacteria	Betaproteobacteria	Burkholderiales	Alcaligenaceae			0.27972	0	0	2.45143	0	0	0	0	0	0	0	0	0	0	0	0	0	0	0	0	0	0	0	0	0	38.9952	0	0	0	0	0	0	0.27894	0.303868	18.4422	0	0	1.96155	0	0	0	0.316256
445733	Bacteria	Proteobacteria	Alphaproteobacteria	Sphingomonadales	Erythrobacteraceae			0	0	0	0	0	0	0	0	0	0	0	0	0	0	0	0	0	0	0	0	0	0	0	0	0	0	0.611901	17.4772	0	0	0	0	0	0	0.922112	0	0	0	0	0	0	0
4028110	Bacteria	Proteobacteria	Gammaproteobacteria	Pseudomonadales	Pseudomonadaceae	Pseudomonas		0	0	0	0	0	0	0	0	0	0	0	0	0	0	0	0	0	0	0	0	0	0	0	0	0	44.8445	0	0	0	0	0	0	0	0	0	0	0	0	0	0	0	9.80392
469663	Bacteria	Actinobacteria	Coriobacteriia	Coriobacteriales	Coriobacteriaceae	Atopobium	vaginae	14.8252	0	0	0	0	0	8.76127	76.4566	2639.13	0	0	0	0	0.302078	0	0	142.281	1.01519	10.7471	0	0	139.825	0	0	0	0	0	0.301332	0	0	0	0	0	0	0	0.280733	0	0	0	0	0	0
1105689	Bacteria	Proteobacteria	Alphaproteobacteria	Rhizobiales	Rhizobiaceae	Agrobacterium		0.27972	0	0	0	0	0	0	0	0	0.305623	0	0	0	0	0	0	0	0	0	0	0	0	0	0	0	98.4629	13.4618	0	0	0	0.281833	0	0.27894	1.21547	127.866	0	0	56.1004	0.578386	19.6598	24.7563	79.0639
114510	Bacteria	Proteobacteria	Gammaproteobacteria	Enterobacteriales	Enterobacteriaceae	Escherichia	coli	0	0	0	0	0.301668	0	0	0	0	4.27873	0	0	17.9489	0	0	17.5362	14.0487	9.81354	14.2326	18.3476	19.1148	9.54627	0.298098	0	17.9528	0.64992	3.97736	1.20533	14.1547	0.618506	0	10.4353	13.6681	13.6741	0	0	0	1.17693	0	0	5.50139	0
1015518	Bacteria	Actinobacteria	Actinobacteria	Actinomycetales	Corynebacteriaceae	Corynebacterium		0	2.38138	0.576485	0	0	0	0	0	0	0	0.90288	0	0	0	0	0	0.298909	0	0	0	0	0	0	0	0	0	0	0	0	0	0	0	0	0	27.6634	0	0.563349	0	0.578386	0.297876	26.5901	17.3941
635524	Bacteria	Proteobacteria	Gammaproteobacteria	Xanthomonadales	Xanthomonadaceae	Stenotrophomonas		0	891.231	549.102	247.288	89.8971	1447.21	0	0.878812	0.894721	0.305623	12.6403	8.11124	0	0	0	0	0	0	0	0	0	0	0.596196	0	0	65.9669	5.50711	2812.93	31.5532	2368.57	16.91	2.74612	3.34728	4.25416	12.9096	0	1.97172	16.0847	0.289193	0.297876	0.305633	32.8906
1096610	Bacteria	Firmicutes	Clostridia	Clostridiales	Tissierellaceae	Finegoldia		337.063	788.534	757.502	0.306429	610.275	0	7.9134	25.7785	11.6314	75.7946	77.6477	12.1669	0	0	0	0.584539	0	0	0	0	0	0.280773	17.2897	0	3.64667	0	3.97736	0	0	0	0	0	0	0	0	0	0	0	0	0	0	0
4449456	Bacteria	Proteobacteria	Gammaproteobacteria	Pseudomonadales	Moraxellaceae	Acinetobacter	guillouiae	0	3.27439	0	4.29	0	0	0	0	0	0.305623	0	0	0	0.906235	0	0	0	0	0	0	0	0	0	0	0	121.21	0	0	6.19268	4.32954	0.845499	0	1.11576	0	0	0	0	52.1773	1.15677	13.4044	0.305633	5.6926
2317377	Bacteria	Proteobacteria	Gammaproteobacteria	Pseudomonadales	Pseudomonadaceae	Pseudomonas		0	19.051	20.177	0.919287	1.50834	20.5562	0	0	0.29824	0	0.30096	0.289687	0	0	0	0	0	0	0	0	0	0	0	0	0	5.52432	0	148.557	0	58.1395	0.281833	0	0	0.607736	29.815	0	0	0	0	0	0	0.316256
93726	Bacteria	Proteobacteria	Betaproteobacteria	Burkholderiales	Comamonadaceae			0.27972	1.78603	0	0.919287	0.301668	0	0	0.585875	0	0	0	0	0	0	0	0	0	0	0	0	0	0	0	0	0	0.974881	20.1927	20.1892	3.53867	15.1534	0	0	0.83682	3.64642	28.8929	0	4.50679	3.92311	0	0	0	0
2326547	Bacteria	Proteobacteria	Gammaproteobacteria	Pseudomonadales	Moraxellaceae	Acinetobacter		0	2.67905	0.288243	5.20929	0	0.285502	0	0	0	0	0	0	0	126.873	0	0	0	0	0	0.282271	0	0	0	0	0	47.1192	12.8499	0.301332	0	39.2751	0.281833	0	0	0.303868	0.614742	0	4.50679	1.56924	4.62709	66.7243	11.3084	11.3852
1129599	Bacteria	Proteobacteria	Alphaproteobacteria	Sphingomonadales	Sphingomonadaceae	Novosphingobium	nitrogenifigens	0	0	0	0	0	0	0	0	0	0	0	0	0	0	0	0	0	0	0	0	0	0	0	0	0	0	5.20116	0	0	0	0	0	0	0.607736	75.3058	0	0	0	0	10.4257	0	0.316256
137056	Bacteria	Firmicutes	Bacilli	Bacillales	Planococcaceae			14.2657	11.9069	7.78255	0	0	0.285502	0.565243	0	0	0	0.60192	0	0	0	0	0	0	0	0	0	0	0	675.49	0.300761	0	0	0	0	0	0	0	0	0	0	0	0	0	1.17693	0	0	0	0
71165	Bacteria	Firmicutes	Clostridia	Clostridiales				11.7483	0	0	0	10.8601	0	0	7.61637	8.35073	33.9242	2.70864	43.7428	0	0	0	1.16908	0	0	0	0	0	0.280773	0	0	0	0	0	0	0	0	0	0	0	0	0	0	0	0	0	0	0	0
710141	Bacteria	Proteobacteria	Betaproteobacteria	Burkholderiales	Alcaligenaceae	Oligella		0	0	0	0	0	0	0	0	0	0	0	0	0	0	0	0	0	0	0	0	0	0	0	0	0	0	0	0	0	0	0	0	0	0	0	0	0	0	0	0	0	0
4301165	Bacteria	Proteobacteria	Betaproteobacteria	Burkholderiales	Comamonadaceae	Acidovorax		0	0	4.0354	0	0	2.28402	0	0.292937	0	0	0	0	0	0	0	0	0	0	0	0	0	0	0	0	0	42.8947	12.544	0	4.12845	6.80356	0.281833	0	0	3.95029	0	0	5.07014	1.17693	0	0	0	0
132041	Bacteria	Actinobacteria	Actinobacteria	Bifidobacteriales	Bifidobacteriaceae	Bifidobacterium		0	0	0	0	0	0	0	0.292937	0	0	0	36.2109	0	0	0	0	0	0	0	0	0	0	0	0	0	0	0	0	0	0	0	0	0	0	0	0	0	0	0	0	0	0
3159130	Bacteria	Proteobacteria	Gammaproteobacteria	Enterobacteriales	Enterobacteriaceae	Serratia		0	0	0	0	0	0	0	0	0	0	0	0	0	0	0	0	0.298909	0	0	0	197.324	0	0	0	0	0	0	0	0	0	0.563666	0	0	0	0	0	0	0	0	0	0	0
107044	Bacteria	Bacteroidetes	Bacteroidia	Bacteroidales	Rikenellaceae	Alistipes	massiliensis	0	0	0	0	0	0	0	0	0	0	0	0	0	0	0	0	0	0	0	0	0	0	0	0	0	0	0	0	0	0	0	0	0	0	0	0	0	0	0	0	3.05633	0
3385021	Bacteria	Firmicutes	Bacilli	Bacillales	Staphylococcaceae	Staphylococcus	epidermidis	17.0629	0	0	0	0	0	0.282622	4.97993	0	7.33496	4.21344	0	0.276136	0	0	0	0.298909	0	0	0	0	0	8579.56	3.90989	0.280513	83.5148	89.6436	4.51998	0	6.49431	0	0	0.27894	0.607736	35.655	0	0	34.131	0.289193	26.511	2.7507	2.8463
131883	Bacteria	Thermi	Deinococci	Deinococcales	Deinococcaceae	Deinococcus	geothermalis	0	0	0	0	0	0	0	0	0	0	0	0	0	0	0	0	0	0	0	0	0	0	0	0	0	0	0	0	0	0	0	0	0	0	0	0	0	0	9.83256	102.172	72.1293	37.3182
3125352	Bacteria	Proteobacteria	Gammaproteobacteria	Pasteurellales	Pasteurellaceae	Haemophilus		0	0	0	0	0	0	0	0	0	0	0	0	0	0	0	0	0	0	0	0	0	0	0	0	0	0	0	0	0	0	0	0	0	0.303868	0	0	0	0	0	0	0	0
1143645	Bacteria	Proteobacteria	Alphaproteobacteria	Sphingomonadales	Sphingomonadaceae	Sphingomonas	yabuuchiae	0	35.1253	17.0063	55.4636	6.6367	69.0915	0.565243	1.17175	0.29824	4.88998	0.60192	0.289687	0	0	0	0	0	0	0	0	0	0	0	0	0	147.857	140.737	86.4823	31.8481	67.4171	1.40917	0.823836	9.48396	49.5305	148.767	0.280733	16.9005	163.986	0.578386	21.4471	29.0351	12.0177
4345285	Bacteria	Firmicutes	Bacilli	Bacillales	Staphylococcaceae	Staphylococcus		1.67832	10.7162	0	0	0	0	0.282622	0	0	0	1.20384	0	0	0	0	0	0	0	0	0	0	0	6.26006	0	0	0	14.9916	0	0	0	0	0	0	0	0	0	0	0	0	0	0	0
128382	Bacteria	Firmicutes	Clostridia	Clostridiales	Veillonellaceae	Dialister		0	342.621	0	0	0	0	0	0	0	0	16.8538	0	0	0.302078	0	0	0	0	0	0	0	0	0	0	0	0	0	0	0	0	0	0	0	0	0	0	0	0	0	0	0	0
4336568	Bacteria	Proteobacteria	Alphaproteobacteria	Sphingomonadales	Sphingomonadaceae	Sphingobium		0	23.5161	8.35903	5.82215	5.43003	41.6833	0.282622	0	0.29824	5.1956	0.30096	0.289687	0	0	0	0	0	0	0	0	0	0	0	0	0	130.634	54.4592	56.0477	19.4627	48.2434	0.563666	0	9.7629	57.735	103.277	0.280733	6.76018	46.2927	0	0	0	0
1058950	Bacteria	Firmicutes	Bacilli	Bacillales	Planococcaceae			0	0	0	0	0	0	0	0	0	0	0	0	0	0	0	0	0	0	0.290461	0	0	0	0	1.20304	0.280513	0	0	0	0	0	0	0	0	0	0	0	0	0	0	0	0	0
4447394	Bacteria	Actinobacteria	Actinobacteria	Actinomycetales	Propionibacteriaceae	Propionibacterium	acnes	0.27972	6.54879	1.15297	0	0	0.285502	0	0.292937	0	0.91687	0.60192	0	0	0	0	0	0	0	0	0	0	0	0	0	0	7.79904	12.238	7.83463	0	1.54626	0	0	1.3947	0	15.9833	0	0.563349	27.0694	0	4.46814	6.41829	0.316256
164523	Bacteria	Proteobacteria	Betaproteobacteria	Burkholderiales	Oxalobacteraceae	Janthinobacterium	lividum	0	0	0.576485	0	0.301668	9.70707	0	0	0	0	0	0	0	0	0	0	0	0	0	0	0	0	0	0	0	18.1978	0	0	0	0	0	0	0	1.21547	43.6466	0	0	0	0	0	0	0
829415	Bacteria	Proteobacteria	Alphaproteobacteria	Rhizobiales	Bradyrhizobiaceae	Bradyrhizobium		0	0	0	0	0	0	0	0	0	0	0	0	0	0	0	0	0	0	0	0	0	0	0	0	0	0.32496	11.3202	0	0	0	0	0	0	0.303868	0	0	0	0.392311	0	0	17.4211	0.632511
70976	Bacteria	Firmicutes	Bacilli	Bacillales	Bacillaceae	Geobacillus		0	0	0.288243	0	1.81001	0	0	0	0	0	0	0	0	0	0	0	0	0	0	0	0	0	0	0	0	0	0	0	0	0	0	0	0	0	0	0	0	0	0	0	0	0
134209	Bacteria	Actinobacteria	Actinobacteria	Actinomycetales	Micrococcaceae			0	0	0	0	0	0	0	0	0	0	0	0	0	0	0	0	0	0	0	0	0	0	0	0	0	0	0	0	0	0	0	0	0	0	0	0	0	0	0	0	0	0
99776	Bacteria	Bacteroidetes	Flavobacteriia	Flavobacteriales	Weeksellaceae	Chryseobacterium		0	0	0	0	0	0	0	0	0	0	0	0	0	0	0	0	0	0	0	0	0	0	0	0	0	0	0	0	0	0	0	0	0	0	0	0	0	0	0.867579	52.1283	17.7267	6.00886
137043	Bacteria	Firmicutes	Bacilli	Lactobacillales	Lactobacillaceae	Lactobacillus		14.5455	0	0	0	1203.66	0	0	7.90931	3.28064	0.611247	37.0181	101.68	0	0	0	0	0	0	0	0	0	0	0	0	0	0	0	0	0.29489	0	0	0	0	0	0	0	0	0	0	0	0	0
4385479	Bacteria	Proteobacteria	Gammaproteobacteria	Enterobacteriales	Enterobacteriaceae	Proteus		0	0	0	0	0	0	0	0.585875	0	0	0	0.289687	0	0	0	0	0	0	0	0	0	0	0	0	0	6.17424	0	1.20533	1.76934	56.5933	1539.37	0.274612	0.55788	10.0277	179.197	3107.72	9.57693	0	0	0	0	0
528628	Bacteria	Actinobacteria	Actinobacteria	Actinomycetales	Actinomycetaceae	Actinobaculum		0	0	0	0	0	0	0	0	0.596481	0	5.11632	0	0	0	0	0	92.064	3.38398	0	0	0	0	0.298098	0	0	0	0	0	0	0	0	0	0	0	0	0	0	0	0	0	0	0
694869	Bacteria	Proteobacteria	Betaproteobacteria	Burkholderiales	Comamonadaceae	Leptothrix		0	11.3115	6.62958	5.51572	3.62002	26.2662	0	0	0	0.611247	0	0	0	0	0	0	0	0	0	0	0	0	0	0	0	2.92464	12.8499	25.0105	4.12845	12.9886	0.563666	0	1.67364	3.95029	28.5855	0	4.50679	35.7003	0	0	0	0
4381553	Bacteria	Bacteroidetes	Bacteroidia	Bacteroidales	Bacteroidaceae	Bacteroides		0	0	0	0	0	0.571004	0	0.292937	0	0.611247	0	0	0	0	0	0	0	0	0	0	0	0	0	0	0	0	0	0	0	0	0	0	0	0	0.614742	0	0.281674	0.392311	0.289193	0	0.305633	0
815480	Bacteria	Proteobacteria	Gammaproteobacteria	Xanthomonadales	Xanthomonadaceae	Stenotrophomonas		0.27972	0	0.288243	0	0	0	0	0	0	0.611247	0	0	0	0	0	0	0	0	0	0	0	0	0	0	0	17.8728	8.26067	0.301332	0	0	0	0	0	0	13.8317	0	0.281674	14.9078	0.578386	7.74478	5.80702	14.2315
676211	Bacteria	Proteobacteria	Gammaproteobacteria	Enterobacteriales	Enterobacteriaceae			0	0	0	0	0	0	0	0	0	0	0	0	0.276136	2.41663	0.290808	13.7367	0	4.39917	0.290461	0.564541	0.294074	0.561545	0	0	1.68308	0	0	0	0	0	0	0	0	0	0	0	0	0	0	0	0	0
2772151	Bacteria	Firmicutes	Clostridia	Clostridiales	Tissierellaceae	Peptoniphilus		71.6084	0.595344	981.466	0	221.726	0	1.97835	9.66693	26.5434	108.802	78.8515	6.6628	0	0	0	2.63043	0.896727	0.338398	4.93784	0	0	0.561545	174.686	0	0	0.64992	0	0	0	0	0	0	0.55788	0	0	0	0	14.5155	0	0	0	0
1047077	Bacteria	Actinobacteria	Actinobacteria	Actinomycetales	Actinomycetaceae	Actinomyces		0	81.5622	0	0	0.603336	0	0.282622	0	0	0	0	0	0	0	0	0	0	0	0	0	0	0	0	0	0	0	0	0	0	0	0	0	0	0	0	0	0	0	0	0	0	0
144814	Bacteria	Proteobacteria	Gammaproteobacteria	Enterobacteriales	Enterobacteriaceae			0	0	0	0	0	0.285502	0	0	0	0	0	0	2.48523	29.6037	7261.76	300.453	0.896727	406.416	0	0.564541	0.294074	0	0.298098	0	1.40256	0.32496	0	0	0	0	0	1.37306	0	0	0	0	0	0	0	0	0	0
89212	Bacteria	Proteobacteria	Alphaproteobacteria	Sphingomonadales	Sphingomonadaceae	Novosphingobium		0	0	0	0	0	0	0	0	0	0	0	0	0	0	0	0	0	0	0	0	0	0	0	0	0	0	0	0	0	0	0	0	0	0	0	0	0	0.392311	0	0	0	0
4339358	Bacteria	Proteobacteria	Alphaproteobacteria	Caulobacterales	Caulobacteraceae			0	2.97672	9.22376	12.5636	0.301668	0.571004	0	0	0	0	0	0	0	0	0	0	0	0	0	0	0	0	0	0	0	42.8947	41.9153	6.6293	6.48757	21.6477	0.281833	0	1.11576	9.72378	41.8024	0	1.97172	5.88466	0	0	0.611266	19.2916
154189	Bacteria	Proteobacteria	Alphaproteobacteria	Sphingomonadales	Sphingomonadaceae	Novosphingobium		0	0	0	0	0	1.42751	0	0	0	0.305623	0	0	0	0	0	0	0	0	0	0	0	0	0	0	0	0	0	0	0	0	0	0	0	0	0	0	0	0.392311	0	0	0	0
617271	Bacteria	Proteobacteria	Gammaproteobacteria	Pseudomonadales	Pseudomonadaceae	Pseudomonas		0	1.48836	12.3944	2.145	0.301668	19.1286	0	0	0	0	0.90288	0.289687	0	2.41663	0	0	0	0	0	0	0	0	0	0	0	0	0	79.853	0	31.853	0.281833	0	0	0	0.307371	0	0	0	0	0	0	0
1939004	Bacteria	Proteobacteria	Betaproteobacteria	Burkholderiales	Comamonadaceae	Pelomonas		0	0	0	0	0	0	0	0	0	0	0	0	0	0	0	0	0	0	0	0	0	0	0	0	0	0	0	0	0	2.47402	0.281833	0	0	0	0	0	0	0	0	0	0	0
2468881	Bacteria	Proteobacteria	Gammaproteobacteria	Pseudomonadales	Moraxellaceae			0	0	0.288243	0	0	0	0	0	0	0	0	0	0	0	0	0	0	0	0	0	0	0	0	0	0	0	0	3.91731	0	0	0	0	0	0	0	0	0	0	2.89193	1.1915	2.13943	49.3359
240173	Bacteria	Proteobacteria	Alphaproteobacteria	Sphingomonadales	Sphingomonadaceae			0	0	6.34134	0	0	0	0	0	0	0	0	0	0	0	0	0	0	0	0	0	0	0	0	0	0	0	0	0	0	0	0	0	0	0.607736	6.14742	0	3.09842	0.392311	0.578386	38.426	52.8745	39.2157
686282	Bacteria	Proteobacteria	Alphaproteobacteria	Caulobacterales	Caulobacteraceae			0	3.57207	0.864728	3.37072	0	8.56507	0	0	0	0.91687	0	0	0	0	0	0	0	0	0	0	0	0	0	0	0	0	18.0511	8.43729	0	15.4626	0.281833	0.274612	0	1.51934	0	0	5.07014	0	0	0	0	0
610486	Bacteria	Proteobacteria	Betaproteobacteria	Burkholderiales	Comamonadaceae	Curvibacter		2.51748	152.706	89.3552	100.509	27.1501	337.178	1.13049	4.10112	0.894721	13.4474	2.40768	0.869061	0	0	0	0	0	0	0	0	0	0	0	0	0	560.556	394.371	410.414	86.1078	429.861	6.76399	3.29535	46.8619	169.558	809.307	1.40367	105.91	712.044	0	0	0	0
544841	Bacteria	Proteobacteria	Alphaproteobacteria	Sphingomonadales	Sphingomonadaceae			1.67832	21.1347	13.8356	20.5307	4.82669	61.0975	2.82622	4.39406	0.29824	15.8924	1.80576	0.579374	0	0	0	0	0	0	0	0	0	0.280773	1.19239	0	0	1277.09	596.91	140.722	6.48757	163.595	1.691	0.823836	6.13668	17.9282	1422.82	0.8422	10.4219	1131.42	26.3166	378.601	122.864	609.108
741701	Bacteria	Bacteroidetes	Bacteroidia	Bacteroidales	Prevotellaceae	Prevotella		0	0	534.402	0	0	0	59.0679	0.585875	10.7367	0	0	0	0	0	0	0	0	0	0	0	0	0	0	0	0	0	0	0	0	0	0	0	0	0	0	0	0	0	0	0	0	0
256089	Bacteria	Proteobacteria	Alphaproteobacteria	Sphingomonadales	Sphingomonadaceae	Sphingobium		0	0	0	0	0	3.42603	0	0	0	0	0	0	0	0	0	0	0	0	0	0	0	0	0	0	0	0	0	0	0	0	0	0	0	0	0	0	0.281674	0	10.9893	44.3835	7.02955	1.89753
9710	Bacteria	Proteobacteria	Gammaproteobacteria	Enterobacteriales	Enterobacteriaceae			0	0	0	0	0	0	0	0	0	0	0	0	0	0	0	42.6713	0.298909	76.478	0	0	96.1623	55.8738	0	0	0	0	0	0	0	0	0	0	0	0	0	0	0	0	0	0	0	0
90701	Bacteria	Actinobacteria	Actinobacteria	Actinomycetales	Mycobacteriaceae	Mycobacterium		0	20.8371	10.0885	1.53214	1.81001	19.9852	0	0	0	1.83374	1.20384	0	0	0	0	0	0	0	0	0	0	0	0	0	0	29.2464	78.0174	24.4079	6.19268	29.379	0.563666	0.274612	1.67364	28.5636	29.5076	0	9.29525	64.7313	2.60274	89.3628	43.7055	51.2334
851668	Bacteria	Bacteroidetes	Bacteroidia	Bacteroidales	Prevotellaceae	Prevotella		16.7832	0	0	0	0	0	53.9807	0.292937	15.2103	270.171	3.91248	0	0	0	0	0	0	0	1.74277	0	0	0	0	0	0	0	0	0	0	0	0	0	0	0.303868	0	0	0	0	0	0	0	0
591708	Bacteria	Proteobacteria	Gammaproteobacteria	Xanthomonadales	Xanthomonadaceae	Stenotrophomonas		0	1.19069	3.74715	0.612858	0.301668	17.1301	0	0	0	0	0	0	0	0	0	0	0	0	0	0	0	0	0	0	0	0	0	8.43729	0.589779	17.9367	0.281833	0	0	0	0.922112	0	0	0	0	0	0	0
4323871	Bacteria	Proteobacteria	Alphaproteobacteria	Rhizobiales	Methylobacteriaceae	Methylobacterium	komagatae	0	0	0	0	0	16.8446	0	0	0	0	0	0	0	0	0	0	0	0	0	0	0	0	0	0	0	0	0	0	0	0	0.563666	0	0	0	30.1223	0	0	2.35386	0	0	0	0
334067	Bacteria	Proteobacteria	Betaproteobacteria	Burkholderiales	Comamonadaceae	Acidovorax	delafieldii	0.27972	0	0	0	0	0	0	0	0	0	0	0	0	0	0	0	0	0	0	0	0	0	0	0	0	0	3.05951	0	0.29489	0	0	0	0	10.9393	16.9054	0	0	0	0	0	9.16898	0
4354149	Bacteria	Actinobacteria	Actinobacteria	Actinomycetales	Micrococcaceae	Arthrobacter		0	0	0	0	0	0	0	0	0	0	0	0	0	0	0	0	0	0	0	0	0	0	0	0	0	0	0	100.946	0	0	0	0	0	0	0	0	0	0	0	0	0	0
941632	Bacteria	Actinobacteria	Actinobacteria	Actinomycetales	Corynebacteriaceae	Corynebacterium		0	0	0	0	0	0	0	0	0	0	0	0	0	0	0	0	0	0	0	0	0	0	0	0	0	0	2.75356	0	0	0	0	0	0	0	0	0	0	0	0	0	0	0.316256
503138	Bacteria	Firmicutes	Clostridia	Clostridiales	Tissierellaceae	Anaerococcus		20.1399	0	0	0	90.8021	0	0	0.878812	2.38592	0	0	2.3175	0	0	0.872423	27.1811	0	0	0	0	0	1.40386	13.7125	0	0	0	0	0	0	0	0	0	0	0	0	0	0	0	0	0	0	0
309940	Bacteria	Proteobacteria	Gammaproteobacteria	Pseudomonadales	Moraxellaceae	Acinetobacter		0	0	0.288243	0	0	0	0	0	0	0	0	0	0	11.1769	0	0	0	0	0	0	0	0	0	0	0.280513	0	0	0	0	0	0	0	0	0	0	0	0	0	0	0	0	0
462988	Bacteria	Actinobacteria	Actinobacteria	Actinomycetales	Corynebacteriaceae	Corynebacterium		12.5874	75.0134	4.0354	1.83857	0	49.9629	3.10884	4.10112	0	11.3081	33.1056	0.289687	0	0	0	0	0	0	0	0	0	0	4.76957	0.300761	0	0	12.238	0	0	0	0	0	0.27894	0	21.8233	0	0	55.3158	0	40.809	0	0
4441357	Bacteria	Proteobacteria	Gammaproteobacteria	Xanthomonadales	Xanthomonadaceae	Stenotrophomonas		1.67832	13.3952	10.0885	2.45143	0.905005	15.1316	0.282622	0.878812	0.29824	4.58435	0.30096	0	0	0	0	0	0	0	0	0	0	0.280773	1.19239	0	0	561.856	262.812	84.0716	0	22.2662	0	0.274612	1.67364	0.911605	486.568	0.280733	8.45023	278.933	5.20547	444.431	139.674	214.738
629404	Bacteria	Proteobacteria	Betaproteobacteria	Burkholderiales	Comamonadaceae	Comamonas		0	5.65577	1.72946	7.35429	3.31835	29.1212	0	0	0	0.611247	0	0.289687	0	9.96858	0	0	0	0	0	0	0	0	0	0	0	30.5463	10.7083	78.949	0	76.3855	0.563666	0.274612	0.83682	0	0	0	0	42.7619	2.02435	72.9797	20.4774	0
564290	Bacteria	Proteobacteria	Gammaproteobacteria	Enterobacteriales	Enterobacteriaceae	Serratia		0	0	0	0	0	0	0	0	0	0.305623	0	0	0	0	0	0	0	0	0	0	0	0	0	0	0	0	10.4023	0	0	0	0	0	0	0	0	0	0	0	0.289193	0	0	0
827497	Bacteria	Proteobacteria	Gammaproteobacteria	Pseudomonadales	Pseudomonadaceae	Pseudomonas	alcaligenes	0	0	6.05309	4.59643	0.301668	0	0	0.292937	0	0	0.30096	0	0	0	0	0	0	0	0	0	0	0	0	0	0	0	40.6914	0	0	37.4196	0	0.549224	0.83682	14.8895	0	0	3.38009	65.9082	2.02435	0	0	0
4433823	Bacteria	Bacteroidetes	Bacteroidia	Bacteroidales	Bacteroidaceae	Bacteroides	fragilis	0	0	0	0	0	0	0	0	0	0	0	0	0	0	0	0	0	0	89.7525	0	0	0	0	0	4.76872	0	0	0.301332	0	0	0	0	0	0	0.307371	0.280733	0	0	0	0	0	0
4448731	Bacteria	Fusobacteria	Fusobacteriia	Fusobacteriales	Fusobacteriaceae	Fusobacterium		0	0	0	0	267.278	0	3.67408	0	0	25.3667	0	12.4565	0	0	0	0	0	0	0	0	0	0	0	0	0	0	0	0	0	0	0	0	0	0	0	0	0	0	0	0	0	0
4346801	Bacteria	Actinobacteria	Actinobacteria	Actinomycetales	Corynebacteriaceae	Corynebacterium		0	0	0	0	0	0	0	0	0	0	0	0	0	0	0	0	0	0	0	0	0	0	0	0	0	0	0.305951	0	0	0	0	0	0	0	0	0	0	0	0.578386	0	0	0
760967	Bacteria	Bacteroidetes	Bacteroidia	Bacteroidales	Prevotellaceae	Prevotella		49.2308	0	1800.36	0	1425.99	0	22.6097	23.142	17.5962	964.548	11.1355	13.0359	0	0	0.290808	14.3212	0	0	3.48554	0	0.588149	33.1312	0	0	0	0	0	0	0	0.309253	0	0	0	0.303868	0	0	0	0	0	0	0	0
1566691	Bacteria	Proteobacteria	Gammaproteobacteria	Pseudomonadales	Pseudomonadaceae	Pseudomonas		0	0.297672	19.3123	0	0	32.8328	0	0	0	0	0	0.289687	0	0	0	0	0	0	0	0	0	0	0	0	0	0	0	12.0533	0	23.194	0.563666	0	0	0	0	0	0	0	2.89193	0.893628	4.58449	13.599
133075	Bacteria	Firmicutes	Bacilli	Lactobacillales	Lactobacillaceae	Lactobacillus	iners	67.972	0	0	1.22572	0	0	38.4365	16.9904	0	0	0.90288	0.579374	0	0	0	0	0	0	0	0	0	0	0	0	0	0	0	0	0	0	0	0	0	0	0	0	0	0	0	0	0	0
15806	Bacteria	Tenericutes	Mollicutes	Mycoplasmatales	Mycoplasmataceae	Ureaplasma		0	0.297672	0	0	0	17.4156	0	1.17175	17.5962	0	0	0	0	0	0	0	1.49454	0	0	0	0	0.280773	0	0	0.841538	0	0	0	0	0.309253	0	0	0.83682	0	0	0	0	1.17693	0	0	0	0
611068	Bacteria	Proteobacteria	Gammaproteobacteria	Aeromonadales	Aeromonadaceae			0	0	0	0	0	0	0	0	0	0	0	0	0.276136	0	0	0	0	0	0	0	0	0	0	0	0	0	0	0	0	0	0	0	0	0	0	0	0	0	1.73516	132.555	36.0647	49.9684
161169	Bacteria	Proteobacteria	Gammaproteobacteria	Pseudomonadales	Pseudomonadaceae			0	0	0	0	0	0	0	0	0	0	0	0	0	0	0	0	0	0	0	0	0	0	0	0	0	17.8728	0	0	0	0	0	0	0	0	8.91375	0	0	12.5539	0	0	0	0.632511
3094413	Bacteria	TM7	TM7-3					0.27972	0	0	0	0	0	0	0	0	0.305623	0	0	0	0	0	0	0	0	0	0	0	0	0	0	0	72.1412	11.3202	0	0	0	0	0	0	0.303868	20.2865	0	0	16.8694	0	0	0	0
1529806	Bacteria	Proteobacteria	Alphaproteobacteria	Rhizobiales	Methylobacteriaceae	Methylobacterium		0	0	0	0	0	0	0	0	0	0	0	0	0	0	0	0	0	0	0	0	0	0	0	0	0	0	0	0	0	4.32954	0	0	0	0	0	0	0	0	0	74.7669	0.305633	0.316256
643544	Bacteria	Proteobacteria	Alphaproteobacteria	Rhizobiales				0	45.8415	42.3717	18.6922	4.22336	59.67	0	0	0	0	0.30096	0	0	0	0	0	0	0	0	0	0	0	0	0	0	0.32496	0.305951	118.423	0.29489	285.44	2.25466	0	0.55788	0	0	0	0	0.784621	0	0	0	0
4333897	Bacteria	Proteobacteria	Gammaproteobacteria	Enterobacteriales	Enterobacteriaceae			0	0	0	0	0	0	0	0	0	4.27873	0	0	6.62727	0	0.581615	9.93716	5.97818	6.76796	8.13292	13.2667	3.82297	4.49236	0	0	10.94	0	3.36546	1.20533	9.73136	0	0	6.31608	6.69456	3.34255	0	0	0	1.96155	0	0	3.36196	0
12520	Bacteria	Actinobacteria	Actinobacteria	Actinomycetales	Brevibacteriaceae	Brevibacterium	aureum	0	0	0	0	0	0	0	0	0	0.305623	0	0	0	0	0	0	0	0	0	0	0	0	0	0	0	0	0	0	0	0	0	0	0	0	0	0	3.94344	0	0	0	0	0
2529278	Bacteria	Proteobacteria	Gammaproteobacteria	Enterobacteriales	Enterobacteriaceae	Enterobacter	cloacae	0	0	0	0	0	1.14201	0	0	0	0	0	0	0	40.4785	0	0.292269	0	3.38398	0	0	0	0	0	0	0	1.6248	0	0.301332	0	0	0	0	0	0	0	0	0	0	0	0	0	0
4323284	Bacteria	Firmicutes	Bacilli	Bacillales	Staphylococcaceae	Staphylococcus		0	0	0	0	0	0	0	0	0	0	0	0	0	0	0	0	0	0	0	0	0	0	0	0	0	0	0	0	0	0	0	0	0	0	0	0	0.845023	0	9350.76	0	0	0
581921	Bacteria	Proteobacteria	Betaproteobacteria	Burkholderiales	Comamonadaceae	Comamonas		0	0	0	0	0	0	0	0	0	0.305623	0	0	0	0.906235	0	0	0	0	0	0	0	0	0	0	0	0	0	0	0	0	0	0	0	0	0	0	0	0	1.15677	0	0	5.6926
158263	Bacteria	Bacteroidetes	Flavobacteriia	Flavobacteriales	Flavobacteriaceae	Flavobacterium	succinicans	0	0	0	0	0	0	0	0	0	0	0	0	0	0	0	0	0	0	0	0	0	0	0	0	0	0	0	0	0	0	0	0	0	0	0	0	0	0	6.36224	14.2981	25.0619	119.545
4391262	Bacteria	Proteobacteria	Gammaproteobacteria	Enterobacteriales	Enterobacteriaceae			0.27972	1.19069	0.576485	0	3.92169	0	2.54359	9.95987	0	4318.77	56.2795	154.693	9569.5	13.5935	255.911	8881.48	8178.75	5311.83	9172.77	9783.22	6987.21	4724.28	2.38479	0.300761	9344.72	169.304	5195.04	773.82	9174.9	182.768	9.30049	9634.49	9582.71	8602.51	3.68845	0.280733	5.35181	1053.75	0	0.595752	2696.9	0.948767
134265	Bacteria	Bacteroidetes	Bacteroidia	Bacteroidales	Prevotellaceae	Prevotella		484.476	0	0	0	731.545	0.285502	3.9567	54.1934	1763.5	75.7946	58.0853	0	0	0	1.16323	19.8743	0	0	0.290461	0	2.3526	1.12309	0	0	0	0	0	0	0	0	0	0	0	0.303868	0	0	0.281674	0	0	0	0	0
211658	Bacteria	Proteobacteria	Alphaproteobacteria	Sphingomonadales	Sphingomonadaceae			0	6.25112	2.30594	15.015	0.905005	33.9748	0	0.585875	0.29824	2.13936	0	0	0.276136	0	0	0	0	0	0	0	0	0	0	0.300761	0	155.981	34.2665	31.3385	26.2452	21.3384	0.281833	0.274612	2.23152	48.3151	75.3058	0	12.957	14.1232	0	0	11.614	0
4363508	Bacteria	Proteobacteria	Alphaproteobacteria	Sphingomonadales	Sphingomonadaceae			0	1.19069	0	0	0.301668	0	0	0	0	0	0	0	0	0	0	0	0	0	0	0	0	0	0	0	0	0.32496	0	0	0.29489	0.309253	0	0	0	0.607736	0.614742	0	0	0.392311	0	7.14903	10.3915	6.00886
4349788	Bacteria	Proteobacteria	Gammaproteobacteria	Pseudomonadales	Pseudomonadaceae	Pseudomonas	viridiflava	0	0	0	0	0	0	0	0	0	0	0	0	0	0	0	0	0	0	0	0	0	0	0	0	0	0	0	0	0	0	0	0	0	0.303868	16.2906	0	0	0	0	0	0	31.3093
317157	Bacteria	Proteobacteria	Betaproteobacteria	Burkholderiales	Oxalobacteraceae	Janthinobacterium		0	0	0	0	0	0	0	0	0	0	0	0	0	0	0	0	0	0	0	0	0	0	0	0	0	0	0	0	0	0	0	0	0	0	0	0	0	0	0	0	0	2.21379
561099	Bacteria	Bacteroidetes	Flavobacteriia	Flavobacteriales	Flavobacteriaceae	Myroides	odoratimimus	0	0	0	0	0	0	0	0	0	0	0	0	0	0	0	0	0	0	0	0	0	0	0	0	0	0	0	0	0	0	0	0	0	0	0	0	0	0	0.867579	38.426	51.9576	58.8235
2896107	Bacteria	Firmicutes	Bacilli	Bacillales	Staphylococcaceae	Staphylococcus		0	0	0	0	0	0	0.282622	0.585875	0	0	0	0	0.276136	0	0	0	0	0	0	0	0	0.280773	3.87528	0.300761	0.280513	10.7237	7.03687	0	0	0	0	0	0.27894	0	0	0	0	82.3852	2.60274	0	0	0
137580	Bacteria	Firmicutes	Bacilli	Lactobacillales	Lactobacillaceae	Lactobacillus		0	0.595344	49.866	8508	1644.09	0	0.282622	178.692	0.29824	0	0	0	0	0	0	0	0	0	0	0	0	0	0	0	0.841538	0	0	0	0	0.309253	0	0	0	0	0.307371	0	0	36.0926	0	0	0	0
511475	Bacteria	Firmicutes	Bacilli	Lactobacillales	Streptococcaceae	Streptococcus		0	0	0	0	0	0	0	0	0	0	0	0	0	0	0	0	0	0	0	0	0	0	0	0	0	0	0	0	0	0	0	0	0	0	0	0	0	0	0	0	0	11.3852
4327286	Bacteria	Actinobacteria	Actinobacteria	Actinomycetales	Corynebacteriaceae	Corynebacterium		0	132.464	1.15297	0	0.905005	0	18.9356	3.22231	0	0	0	0	0	0	0	0	0	0	0	0	0	0	0	0	0	15.923	0.611901	0	0	0	0	0	0	0	0	0	0	12.1616	0	0	0	0
929312	Bacteria	Proteobacteria	Alphaproteobacteria	Rhodospirillales	Acetobacteraceae	Roseomonas	mucosa	0	7.73948	0	0	0	0	0	0	0	0	0	0	0	0	0	0	0	0	0	0	0	0	0	0	0	0	0	0	0	0	0	0	0	0	0	0	0	0	0	0	1.8338	0
577261	Bacteria	Proteobacteria	Gammaproteobacteria	Pseudomonadales	Pseudomonadaceae	Pseudomonas	balearica	0	0	0	3.06429	0.603336	0	0	0.292937	0	0	0	0.289687	0	0	0	0	0	0	0	0	0	0	0	0	0	0	0	0	2.65401	0	0.281833	0	0.27894	0	18.4422	0	0	0	0	0	0	0
577260	Bacteria	Bacteroidetes	Bacteroidia	Bacteroidales	Prevotellaceae	Prevotella		0	0	0	0	0	0	0	0	0	0	0	0	0	0	0	0	0	0	0	0	0	0	0	0	0	0	0	0	0	0	0	0	0	0	0	0	0	0	0	0	0	0
1107335	Bacteria	Proteobacteria	Gammaproteobacteria	Pseudomonadales	Moraxellaceae	Acinetobacter		0	0	0	0	0	0	0	0	0	0	0	0	0	83.0715	0	0	0	0	0	0	0	0	0	0	0	22.4223	12.8499	0	0	0	0.563666	0	0	0	0	0	0	0	0	0	0	0
825989	Bacteria	Proteobacteria	Gammaproteobacteria	Enterobacteriales	Enterobacteriaceae	Providencia		0	0	0	0	0	0	0	0	0	0	0	0	0	0	0	0	0	0	0	0	0	0	0	0	0	0	0	0	0	0	0	0	0	0	0	0	0	0	1.15677	11.3193	5.80702	33.2068
817926	Bacteria	Proteobacteria	Gammaproteobacteria	Xanthomonadales	Xanthomonadaceae			1.3986	5.95344	2.59418	0	2.71501	3.42603	0.847865	2.3435	0.894721	11.6137	0.30096	0	0	0	0	0	0	0	0	0	0	0	2.08669	0	0	967.731	487.074	37.0638	0	25.0495	0	0.823836	1.3947	12.1547	870.474	0	8.45023	661.828	6.07305	294.302	307.161	416.825
504674	Bacteria	Firmicutes	Clostridia	Clostridiales	Tissierellaceae	Anaerococcus		0	0	0	0	0	0	0	0	0	0	0	0	0	0	0	0	0	0	0	0	0	0	0	0	0	0	7.03687	0	0	0	0	0	0	0	0	0	0	0	0.289193	0	0.305633	0
2111163	Bacteria	Proteobacteria	Betaproteobacteria	Burkholderiales	Oxalobacteraceae	Cupriavidus	gilardii	0	0	4.61188	0	0.301668	9.13607	0	0	0	0	0	0	0	0	0	0	0	0	0	0	0	0	0	0	0	0	0.305951	57.5544	0	0	0	0	0	0	0	0	0	21.9694	0	0	0	0
707259	Bacteria	TM7	TM7-3					0	0	0	0	0	0	0	0	0	0	0	0	0	0	0	0	0	0	0	0	0	0	0	0	0	28.2715	5.20116	0	0	0	0	0	0.27894	0.303868	22.7454	0	0	5.49235	0.289193	0	0	5.37634
4111715	Bacteria	Proteobacteria	Gammaproteobacteria	Enterobacteriales	Enterobacteriaceae			0	0	0	0	0	0	0	0	0	20.7824	0.60192	0.869061	31.4795	0	0.581615	42.0868	36.168	20.3039	36.0172	42.3406	18.2326	21.3387	0	0	40.6744	1.6248	20.4987	3.01332	48.6568	0.309253	0	30.7566	46.0251	18.8398	0	0	0	3.13849	0	0	13.4478	0
405425	Bacteria	Proteobacteria	Gammaproteobacteria	Pseudomonadales	Moraxellaceae	Acinetobacter		0.27972	7.73948	0	4.29	1.20667	35.9733	0	0.878812	0	1.22249	0	0	0	2.11455	0	0	0	0	0	0	0	0	0	0	0	105.612	10.0964	12.6559	4.12845	46.0787	0.845499	0	1.95258	16.105	19.6717	0	0	133.778	0	0	18.6436	0
150689	Bacteria	Proteobacteria	Alphaproteobacteria	Sphingomonadales	Sphingomonadaceae	Sphingobium		0	1.19069	1.15297	3.37072	0.301668	0	0	0	0	0	0	0	0	0	0	0	0	0	0	0	0	0	0	0	0	41.2699	11.0142	0	0	0	0	0	3.06834	2.43095	0	0	0.845023	0	0	0	0	0
558170	Bacteria	Proteobacteria	Betaproteobacteria	Burkholderiales	Comamonadaceae	Comamonas		0	0	0	0	0	0	0	0	0	0	0	0	0	0	0	0	0	0	0	0	0	0	0	0	0	44.8445	0	0.301332	0.589779	6.80356	0	0	0.55788	0.607736	10.4506	0	0	18.4386	0	21.745	0	0
816280	Bacteria	Bacteroidetes	Flavobacteriia	Flavobacteriales	Weeksellaceae	Chryseobacterium		0	4.16741	0	0	0	0	0	0.585875	0	0	0	0	0	0	0	0	0	0	0	0	0	0	0.596196	0	0	33.1459	5.81306	0	0	0	0	0	0	0.911605	0	0	0.563349	17.654	0	0	1.52816	0
557799	Bacteria	Actinobacteria	Actinobacteria	Actinomycetales	Corynebacteriaceae	Corynebacterium		0	30.9579	55.9191	0	0	0	0	0	0	0.91687	105.336	0	0	0	0	0	0	0	0	0	0	0.280773	0	0	0	0	0	0	0	0	0	0	0	0	0	0	0	0	0	0	0	0.632511
4358708	Bacteria	Proteobacteria	Betaproteobacteria	Rhodocyclales	Rhodocyclaceae			0	0	0	0	0	11.1346	0	0	0	0.305623	0	0	0	0	0	0	0	0	0	0	0	0	0	0	0	0	0	0	0	0	0	0	0	0	78.0722	0	0	0	0	0	0	0
1084865	Bacteria	Firmicutes	Bacilli	Bacillales	Staphylococcaceae	Staphylococcus		0	0	0	0	0	0	0	0	0	0	0	0	0	0	0	0	0	0	0	0	0	0	1.19239	1.20304	0	0	64.8616	0	0	0	0	0	0	0	0	0	0	30.2079	0	0	0	0
821562	Bacteria	Proteobacteria	Gammaproteobacteria	Pseudomonadales	Pseudomonadaceae			0	0	0	0	0.301668	0	0	0	0	0	0	0	0	0	0	0	0	0	0	0	0	0	0	0	0	0	0	0	2.65401	0.309253	0	0	0	0	0	0	0	0	13.3029	134.64	37.2872	62.6186
4337090	Bacteria	Firmicutes	Bacilli	Lactobacillales	Streptococcaceae	Streptococcus		0	121.748	0.576485	0	0	347.742	0	0.878812	0	0	0	0	0	0	0	0.292269	0	0	9.29476	0	0	0	0	0	0	0	0	0	0	0	0	0	0.27894	6.38123	0	0	0	4.31542	0	0	0	0
155962	Bacteria	Proteobacteria	Gammaproteobacteria	Pseudomonadales	Pseudomonadaceae	Pseudomonas		0	1.78603	0	0	0	0	0	0.292937	0	0	0	0	0	0	0	0	0	0	0	0	0	0	0	0	0	0	0	18.0799	0	0	0	0	0	0	0	0	0	0	6.94063	74.469	3.97323	0.316256
4440497	Bacteria	Proteobacteria	Gammaproteobacteria	Enterobacteriales	Enterobacteriaceae	Proteus		0	0	0	0	0	0	0	0	0	0	0	0	0	0	0	0	0	0	0	0	0	0	0	0	0	0	0	0	0	0	0	0	0	0	0	0	0	0	0	0	0	0
115150	Bacteria	Proteobacteria	Alphaproteobacteria	Rhizobiales	Bradyrhizobiaceae			0.27972	23.5161	14.4121	18.6922	5.12836	94.5012	0.282622	0.585875	0.29824	0.91687	0.90288	0	0	0	0	0	0	0	0	0	0	0	0	0	0	202.45	44.0569	83.4689	26.2452	27.2143	0.563666	0	7.25244	24.6133	133.399	0	13.2387	87.4853	0	0	0	0
144720	Bacteria	Proteobacteria	Alphaproteobacteria	Rhizobiales	Rhizobiaceae	Ensifer	adhaerens	0	0	0	0	0	16.5591	0	0	0	0	0	0	0	0	0	0	0	0	0	0	0	0	0	0	0	41.5949	0	3.61598	16.8087	2.16477	0	0	0	0	0	0	1.97172	0	0	0	0	0
580295	Bacteria	Proteobacteria	Gammaproteobacteria	Enterobacteriales	Enterobacteriaceae			0	0	0	0	0	0	0	0	0	0	0	0	0	0	0	0	0	0	0	0	0	0	0	0	0	0	0	0	0	0	0	0	0	0	0	0	0	0	0.289193	13.1066	3.66759	8.5389
50765	Bacteria	Bacteroidetes	Saprospirae	Saprospirales	Chitinophagaceae	Sediminibacterium		0	1.78603	2.30594	0	0	0	0	0	0	0.611247	0.30096	0	0	0	0	0	0	0	0	0	0	0	0	0	0	0	18.663	0	0	12.3701	0.563666	0	0.55788	0	25.8191	0	0	35.308	0	0	0	0
1040220	Bacteria	Firmicutes	Bacilli	Bacillales	Planococcaceae			0	0	0	0	0	0	0	0	0	0	0	0	1.10455	0	5.81615	0	0	0	2.03323	0	0	0	0	141.959	1.40256	0	0	0	0	0	0	0	0	0	0	0	0	0	0	0	0	0
100791	Bacteria	Proteobacteria	Betaproteobacteria	Burkholderiales	Comamonadaceae			0	0	0	0.919287	0	6.56655	0.282622	0.292937	0	0	0	0	0	0	0	0	0	0	0	0	0	0	0	0	0	26.9717	0	18.3812	0	0	0	0	1.95258	0.607736	59.3226	0	0	62.3774	0	0	0	0
582921	Bacteria	Proteobacteria	Alphaproteobacteria	Sphingomonadales	Sphingomonadaceae	Sphingomonas		0.839161	32.4463	46.4071	41.0615	11.4634	97.9273	0.565243	2.3435	0	6.72372	1.80576	1.15875	1.65682	0	0	0	0	1.01519	0	0	0	0	8.04865	0	0	292.789	142.879	138.311	75.7866	231.012	3.10016	0.823836	20.0837	114.862	505.625	0.280733	52.1097	448.803	8.67579	79.5329	31.1745	17.0778
4387187	Bacteria	Bacteroidetes	Saprospirae	Saprospirales	Chitinophagaceae	Sediminibacterium		0.27972	19.6464	10.0885	6.74144	2.11168	57.1004	0.565243	0.585875	0	0.91687	0	0	0	0	0	0	0	0	0	0	0	0	0	0	0	95.5383	35.1843	46.4051	10.616	64.0153	0.563666	0.823836	6.69456	10.0277	92.5186	0.280733	14.3654	185.171	0	0	0	0
1110978	Bacteria	Proteobacteria	Betaproteobacteria	Burkholderiales				0	0	0	0	3.01668	0	0	0	0	0	0	0	0	0	0	0	0	0	0	0	0	0	0	0	0	0	0	0	0	0	0	0	0	0	0	0	0	5.88466	0	0	0	0
593848	Bacteria	Proteobacteria	Gammaproteobacteria	Xanthomonadales	Xanthomonadaceae	Stenotrophomonas		0	19.051	21.33	11.6443	4.52502	80.2261	0	0	0	0	0.60192	0	0	0	0	0	0	0	0	0	0	0	0	0	0	0	18.357	76.8396	0.589779	92.1573	0	0.274612	1.95258	1.21547	23.9749	0	0	0	0.289193	0.893628	17.1154	0.316256
253494	Bacteria	Proteobacteria	Betaproteobacteria	Burkholderiales				0	0	0	0	0	0	0	0	0	0	0	0	0	0	0	0	0	0	0	0	0	0	0.596196	0	0	0	0	0	0	0	0	0	0	0	0	0	0	0	0	13.1066	0.305633	31.3093
4437436	Bacteria	Proteobacteria	Gammaproteobacteria	Pseudomonadales	Pseudomonadaceae	Pseudomonas	pseudoalcaligenes	0	0	0	0	0	0	0	0	0	0	0	0	0	0	0	0	0	0	0	0	0	0	0	0	0	33.7959	4.58926	0	0	0	0	0	0	0	4.61056	0	0	33.3464	0.289193	13.4044	0	0
2313705	Bacteria	Proteobacteria	Alphaproteobacteria	Sphingomonadales	Sphingomonadaceae			0	0	0	0	0	3.14052	0	0	0	0	0	0	0	0	0	0	0	0	0	0	0	0	0	0	0	0	0	0	1.47445	0	0	0	0	0	0	0	0	0	0	0	14.6704	66.0974
13354	Bacteria	Actinobacteria	Actinobacteria	Actinomycetales	Corynebacteriaceae	Corynebacterium		0.27972	0	0	0	0	0	5.65243	0.878812	0	9.77995	4.5144	0	0	0	0	0	0	0	0	0	0	2.24618	0	0	0.841538	0	0	0	0	0	0	0	0	0	0	0	0	0	0	0	0	0
85594	Bacteria	Firmicutes	Clostridia	Clostridiales	Veillonellaceae	Veillonella		0	0	0	0	0	0	0	0	0	0	0	162.225	0	0.302078	0	0	0	0	0	0	0	0	0	0	0	0	0	0	0	0	0	0	0	0	0	0	0.281674	0	0	0	0	0
799884	Bacteria	Firmicutes	Bacilli	Lactobacillales	Streptococcaceae	Streptococcus	anginosus	0	0	0	0	0	0	0	0	0	345.66	3.91248	28.679	2.20909	0	0	0	2.69018	2.03039	13.0708	0	0	0.842318	0.596196	1497.79	0	0	0	0	0.29489	0	0	0	0	23.3979	0	0	0	0	0	0	0	0
407459	Bacteria	Proteobacteria	Alphaproteobacteria	Rhizobiales	Brucellaceae	Pseudochrobactrum		0	1.78603	0	0	0	0	0	0	0	0.611247	0	0	0	0	0	0	0	0	0	0	0	0	0	0	0	0	0	0	0	0	0.281833	0	0.83682	0	0	0	0	0	0.578386	0	0	28.7793
821930	Bacteria	Actinobacteria	Actinobacteria	Actinomycetales	Dermabacteraceae	Brachybacterium	conglomeratum	0	0	0	0	0	0	0	0	0	0.305623	0	0	0	0	0	0	0	0	0	0	0	0	0	0	0	0	0	0	0	0	0	0	0	0	0	0	0	24.7156	0.289193	0	0	0
1019904	Bacteria	Bacteroidetes	Flavobacteriia	Flavobacteriales	Flavobacteriaceae	Myroides	odoratimimus	0	0	0	0	0	0	0	0	0	0	0	0	0	0	0	0	0	0	0	0	0	0	0	0	0	0	0	0	0	0	0	0	0	0	0	0	0	0	0.578386	13.4044	31.1745	42.6945
4473114	Bacteria	Proteobacteria	Betaproteobacteria					0	5.65577	0.288243	3.67715	1.50834	2.28402	0	0.878812	0	1.83374	0	0	0	0	0	0	0	0	0	0	0	0	0	0	0	25.9968	10.0964	1.80799	0	24.1217	0	0	0	0.911605	0	0	3.94344	24.3233	0	0	0	0
158047	Bacteria	Firmicutes	Bacilli	Bacillales	Staphylococcaceae	Staphylococcus		0	0	0	0	0	0	0	0	0	0	0	0	0	0	0	0	0	0	0	0	0	0	0	0	0	0	0	0	0	0.927759	0	0	0	0	0	0	0	0	131.294	0	0	0
129798	Bacteria	Firmicutes	Bacilli	Lactobacillales	Lactobacillaceae	Lactobacillus	iners	8034.97	28.2789	18.1593	5.20929	2.41335	41.6833	8101.35	9215.22	2773.04	2838.02	8807.6	9208.57	0	0	0	0	320.43	4.06078	9.87568	0	0	0	0	0	216.836	1.29984	67.6151	32.2425	33.3225	33.7086	0.845499	1.37306	0.55788	44.3648	60.552	0.280733	11.5486	62.3774	0	0	0	0
4301050	Bacteria	Proteobacteria	Alphaproteobacteria	Sphingomonadales	Sphingomonadaceae			0	0	0	0	0	0	0	0	0	0	0	0	0	0	0	0	0	0	0	0	0	0	0	0	0	0.32496	0	0.301332	0	0	0	0	0	0	0.614742	0	0	0	0.289193	0.893628	1.52816	3.47881
549523	Bacteria	Proteobacteria	Betaproteobacteria	Methylophilales	Methylophilaceae	Methylotenera	mobilis	0	0	3.74715	3.67715	0	0	0	0	0	0	0	0	0	0	0	0	0	0	0	0	0	0	0	0	0	0	7.34282	9.94395	0.29489	21.0292	0.845499	0	0	0.607736	50.7162	0	0	0	0.867579	0	0	0
177991	Bacteria	Proteobacteria	Betaproteobacteria	Burkholderiales	Oxalobacteraceae	Ralstonia		0	12.2046	0	3.67715	1.50834	0	0.282622	0	0.29824	0.611247	0	0	0	0	0	0	0	0	0	0	0	0	0	0	0	48.744	18.663	37.0638	4.71823	23.5032	0.563666	0	6.13668	14.8895	82.6827	0	0.563349	23.1463	8.0974	0.893628	13.7535	69.5762
1066814	Bacteria	Bacteroidetes	Bacteroidia	Bacteroidales	Prevotellaceae	Prevotella		2.51748	0	0	0	2.71501	0	3.10884	0	0.29824	0	24.0768	4.63499	0	0	0.290808	2.04589	0	0	0.290461	0	0	0.561545	0	0	0	0	0	0	0	0	0	0	0	0	0	0	0	0	0	0	0	0
3487653	Bacteria	Proteobacteria	Betaproteobacteria	Burkholderiales	Comamonadaceae			0.559441	0	0	0.306429	0.301668	7.70856	0	0.878812	0	1.22249	0	0	0	0	0	0	0	0	0	0	0	0	0.596196	0	0	115.361	66.0854	0	0	0	0	0	1.67364	5.7735	55.9415	0	5.07014	129.855	1.44596	32.7664	35.1478	55.0285
581021	Bacteria	Proteobacteria	Gammaproteobacteria	Enterobacteriales	Enterobacteriaceae			0	0	0	0	0.603336	207.56	0	0	0	0	0.30096	0	0.276136	4668.92	22.9738	53.4853	1.49454	296.775	0	0	0.294074	0	0	0	0	193.676	0	127.463	0	17.6274	0	0	0.27894	0	0.307371	0	0.563349	1.96155	0	0.297876	0	0
1139946	Bacteria	Bacteroidetes	Flavobacteriia	Flavobacteriales	Flavobacteriaceae	Flavobacterium		0	0	0	0	0	0	0	0.292937	0	0	0	0	0	0	0	0	0	0	0	0	0	0	0	0	0	0	0	0	0	0	0	0	0	0	8.60638	0	0	0	0	0	0	31.6256
227343	Bacteria	Proteobacteria	Gammaproteobacteria	Xanthomonadales	Xanthomonadaceae			0	32.1486	19.8887	11.3379	5.7317	53.1034	0	0	0	0	0	0.289687	0	0	0	0	0	0	0	0	0	0	0	0	0	0	0.305951	56.0477	2.06423	93.7036	0.563666	0	0	0	0	0	0	0	0	0.595752	0	0.316256
1995182	Bacteria	Firmicutes	Bacilli	Lactobacillales	Lactobacillaceae	Lactobacillus		0	0	0	0	0	0	921.629	0	0.894721	0.611247	100.822	6.08343	0	0	0	0	0	0	0	0	0	0	0	0	0	0.32496	0	0.301332	0	0	0	0	0	0.303868	0	0	0	0	0	0	0	0
4388385	Bacteria	Proteobacteria	Alphaproteobacteria	Rhizobiales	Brucellaceae	Ochrobactrum		0	7.44181	10.665	12.5636	6.03336	72.8031	0.282622	0.585875	0	0.611247	0.30096	0.869061	0.276136	0	0	0	0	0	0	0	0	0	0.298098	0	0	130.634	64.2497	70.5117	23.8861	15.7719	1.12733	0.274612	0	12.7625	145.386	0	2.25339	24.3233	21.4003	86.3841	37.8985	57.2423
299267	Bacteria	Proteobacteria	Gammaproteobacteria	Enterobacteriales	Enterobacteriaceae			0	0	0	0	0	0	0	0	0	6.41809	0	0.289687	8.56023	0.604157	6.97938	187.637	14.6465	192.887	13.9421	15.8072	259.08	475.91	0	0	14.0256	0.64992	6.11901	2.10932	15.924	0.618506	0.281833	7.68914	11.4365	3.95029	0	0	0.281674	0.784621	0	0	29.6464	0
278680	Bacteria	Proteobacteria	Alphaproteobacteria	Rhizobiales	Methylobacteriaceae	Methylobacterium	hispanicum	0.27972	17.8603	6.62958	10.1122	0.603336	7.70856	0	0.292937	0	0.91687	0.60192	0.289687	0	0	0	0	0	0	0	0	0	0	0	0	0	34.4458	49.2581	15.6693	0	49.7897	0.563666	0	4.74198	21.2708	145.079	0.280733	2.81674	174.578	0.289193	1.48938	0.305633	0
851634	Bacteria	Bacteroidetes	Bacteroidia	Bacteroidales	Prevotellaceae	Prevotella		0	0	86.761	0	0	0	0.847865	0.585875	0.894721	8.55746	0.30096	0.289687	0	0	0	0	0	0	0	0	0	0	0	0	0	0	0	0	0	0	0	0	0	0	0	0	0	0	0	0	0	0
4318935	Bacteria	Proteobacteria	Gammaproteobacteria	Enterobacteriales	Enterobacteriaceae			0	0	0	0	0	0	0	0	0	0	0	0	0	8.76027	0	0.292269	0.298909	505.228	0	0	3.82297	2404.26	0	0	0	9.09889	6.73092	0	0	0	0	0	0	0	0	0	0	0	0	0	0	0.316256
4325275	Bacteria	Firmicutes	Bacilli	Lactobacillales	Streptococcaceae	Streptococcus		0	25.5998	0	0	0	74.2306	0	0.292937	0	0	0	0	0	0	0	0	0	0	2.03323	0	0	0	0	0	0	0	0	0	0	0	0	0	0	0.607736	0	0	0	1.56924	0	0	0	0
541859	Bacteria	Proteobacteria	Gammaproteobacteria	Pseudomonadales	Pseudomonadaceae	Pseudomonas		0	8.63249	5.18837	0	3.62002	51.1049	0	0	0	0.305623	0.30096	0	0	0	0	0	0	0	0	0	0	0	1.19239	0	0	0	0.305951	38.5705	0	5.56655	0	0	0	0	0	0	0	0	0	0	0	0.948767
156452	Bacteria	Proteobacteria	Alphaproteobacteria	Sphingomonadales	Sphingomonadaceae	Sphingopyxis	alaskensis	0	0	0	0	0	0	0	0	0	0	0	0	0	0	0	0	0	0	0	0	0	0	0	0	0	32.1711	12.544	0	0	0	0	0	0	0	26.7413	0	0	30.6002	0.578386	0	3.66759	0
4457268	Bacteria	Proteobacteria	Gammaproteobacteria	Enterobacteriales	Enterobacteriaceae			0	0	0	0	0	0	0	0	0	8.25183	0	0.579374	20.1579	0.302078	0.290808	23.3816	20.9236	13.8743	23.2369	20.0412	20.2911	12.354	0	0	23.5631	0.32496	11.6261	0.903996	16.2189	0.927759	0	19.4975	17.8522	16.7128	0	0	0.281674	1.17693	0	0	8.55772	0
131702	Bacteria	Firmicutes	Bacilli	Lactobacillales	Lactobacillaceae	Lactobacillus		485.035	0	0	0	0	0	400.475	0	0	0	0	0	0	0	0	0	0	0	0	0	0	0	0	0	0	0	0	0	0	0	0	0	0	0	0	0	0.281674	0	0	0	0	0
252101	Bacteria	Proteobacteria	Betaproteobacteria	Burkholderiales	Oxalobacteraceae	Janthinobacterium	lividum	0	0	0	0	0	0	0	0	0	0	0	0	0	0	0	0	0	0	0	0	0	0	0.596196	0	0	0	0	0	0	0	0	0	0	0	0	0	0	0	1.15677	24.128	7.02955	34.1556
268968	Bacteria	Proteobacteria	Betaproteobacteria	Burkholderiales	Alcaligenaceae	Achromobacter		0	0	0	0	0	0	0	0	0	0	0	0	0	0	0	0	0	0	0	0	0	0	0	0	0	0	1.8357	0	0	0	0	0	0	0	0.614742	0	0	0	0	0	0	8.85515
133961	Bacteria	Proteobacteria	Gammaproteobacteria	Pseudomonadales	Pseudomonadaceae	Pseudomonas		0	8.93017	4.90012	6.43501	0.905005	0.571004	0	0.292937	0	1.22249	0	0.289687	0	0	0	0	0	0	0	0	0	0	0	0	0	53.6184	9.79042	43.9945	0	28.142	0.563666	0.274612	0.27894	0.303868	72.8469	0	0	23.5386	0	0.297876	0	0.316256
1790396	Bacteria	Proteobacteria	Gammaproteobacteria	Pseudomonadales	Moraxellaceae	Acinetobacter	johnsonii	0	0	0	0	0	0	0	0	0.29824	0.611247	0	0	0	20.2392	0	0	0	0	0	0	0	0	0	0	0	33.1459	20.4987	37.6665	0	0	0.281833	0	0	0.303868	32.8887	0	0	12.5539	0	0	0	0
4312969	Bacteria	Firmicutes	Bacilli	Bacillales	Staphylococcaceae	Staphylococcus	epidermidis	1.67832	0	0	0	0	0	0	0.292937	0	0	0	0	0	0	0	0	0	0	0	0	0	0	319.561	0.300761	0	1.94976	2.44761	0	0	0	0	0	0	0	0.614742	0	0	1.56924	0	0.893628	0.305633	0
4357289	Bacteria	Proteobacteria	Betaproteobacteria	Rhodocyclales	Rhodocyclaceae	Azospira		0	0	0	0	0	14.2751	0	0	0	0	0	0	0	0	0	0	0	0	0	0	0	0	0	0	0	0	3.97736	5.12264	0	14.2256	0	0	2.7894	3.95029	17.5201	0	0	20.7925	0	0	0	0
541299	Bacteria	Proteobacteria	Alphaproteobacteria	Caulobacterales	Caulobacteraceae	Phenylobacterium		0	0	0	1.53214	0	0	0	0	0	0.305623	0	0	0	0	0	0	0	0	0	0	0	0	0	0	0	0	0	0	0	0	0	0	0	0	24.2823	0	0	0	0	33.3621	0	0
580077	Bacteria	Proteobacteria	Gammaproteobacteria	Alteromonadales	Chromatiaceae	Rheinheimera		0	0	0	0	0	0	0.282622	0	0	0.305623	0	0	0	0	0	0	0	0	0	0	0	0	0	0	0	32.496	0.305951	0	0	0	0	0	0.27894	0	0	0	0.281674	32.1695	0	0	0	0
2529285	Bacteria	Proteobacteria	Gammaproteobacteria	Enterobacteriales	Enterobacteriaceae	Enterobacter	ludwigii	0	3.86974	0	2.145	0.301668	0	0	0	0	0	0	0	0	4713.03	0.290808	0	2.09236	829.414	0	0	1.1763	752.752	0	0	0	31.8461	0	0	0	9.27759	0	0	0	0	0.307371	0	0	0	0.289193	0	0	0
813217	Bacteria	Proteobacteria	Gammaproteobacteria	Enterobacteriales	Enterobacteriaceae	Klebsiella		0	0	0	0	0	0	0	0	0	0	0	0.289687	0.276136	8.15611	2309.88	1.16908	0.298909	82.5691	0	0	0	0	0	0	1.12205	0	0	0	0	0	0	0.274612	0	0	0	0	0	0	0	0	0	0
12562	Bacteria	Actinobacteria	Actinobacteria	Actinomycetales	Actinomycetaceae	Actinomyces	europaeus	0	0	0	0	0	0	1.41311	0.585875	0	0	0	0	0	0	0	0	0	0	0	0	0	0	0	0	0	0.64992	0	0	0	0	0	0	0	0	0	0	0	0	0	0	0	0
261774	Bacteria	Actinobacteria	Actinobacteria	Actinomycetales	Corynebacteriaceae	Corynebacterium		0	0	0	0	0	100.497	0	0	0	0	0	0	0	0	0	0	0	0	0	0	0	0	0	0	0	0	0	0	0	0	0	0	0	0	6.76216	0	0	0	0	0	0	0
782953	Bacteria	Proteobacteria	Gammaproteobacteria	Enterobacteriales	Enterobacteriaceae			0	0	0	0	0	0	0	0	0	6.41809	0	0.289687	19.3295	0	0.290808	18.9975	12.8531	10.1519	17.4277	17.783	22.0556	8.70395	0	0	15.7087	0.32496	11.9321	1.20533	12.9751	0.309253	0	14.5544	16.1785	18.536	0	0	0	1.56924	0	0	5.50139	0
334409	Bacteria	Proteobacteria	Alphaproteobacteria	Sphingomonadales	Sphingomonadaceae	Sphingomonas		0.27972	21.1347	1.44121	6.12858	2.41335	21.9837	0	0	0.29824	2.75061	0	0.289687	0	0	0	0	0	0	0	0	0	0	0	0	0	102.687	66.0854	15.0666	0.29489	41.1306	0	0	2.23152	10.0277	70.3879	0	0.845023	167.517	1.73516	29.7876	40.9548	69.8925
1062748	Bacteria	Actinobacteria	Actinobacteria	Actinomycetales	Mycobacteriaceae	Mycobacterium		0	5.65577	4.90012	12.5636	0	0.285502	0	0	0	0.305623	0.90288	0	0	0	0	0	0	0	0	0	0	0	0	0	0	0.64992	37.6319	31.0372	5.01312	13.2979	1.12733	0.274612	0	30.6907	113.727	0	10.1403	15.6924	0.867579	16.3832	11.0028	25.6167
4386920	Bacteria	Proteobacteria	Gammaproteobacteria	Pseudomonadales	Pseudomonadaceae	Pseudomonas		0	16.0743	17.871	7.04786	4.22336	36.2588	0	0	0	0	0	0.289687	0	0	0	0	0	0	0	0	0	0	1.19239	0	0	0	0	47.9118	0.29489	63.0876	0.845499	0	0	0	0	0	0	0	4.33789	69.703	62.6547	105.629
4303191	Bacteria	Proteobacteria	Alphaproteobacteria	Rhizobiales				0	0	0.288243	0	0	0	0	0.292937	0	0.91687	0	0	0	0	0	0	0	0	0	0	0	0	0	0	0	20.7975	22.0285	0.602664	0	0.618506	0	0	0	0.303868	10.4506	0	1.40837	16.8694	0.289193	0	0	0
544824	Bacteria	Proteobacteria	Gammaproteobacteria	Enterobacteriales	Enterobacteriaceae	Trabulsiella	farmeri	0	0	0	0	0	0	0	0	0	0	0	0	0	0	0	0	0	0	0	0	0	0	0	0	0.280513	0	0	0	0	0	0	0	0	0	0	0	0	0	0	0	0	0
4316928	Bacteria	Firmicutes	Bacilli	Lactobacillales	Enterococcaceae	Enterococcus		0	0	0	0	0	0	0	0	0	0	0	0	0	0	0	0	0	0	0	0	0	75.2471	0	0	0	0	0	0	0	0	0	0	0	0	0	0	0	0	0	0	0	0
537664	Bacteria	Proteobacteria	Alphaproteobacteria	Rhizobiales				0.27972	9.52551	0	0	0	0	0	0	0	0.91687	0.30096	0	0	0	0	0	0	0	0	0	0	0	0.596196	0	0	27.2967	13.7678	0.301332	1.47445	0	0	0	0	3.03868	35.0403	0	0	35.308	0.578386	15.4896	32.3971	30.6768
4295230	Bacteria	Bacteroidetes	Flavobacteriia	Flavobacteriales	Weeksellaceae	Elizabethkingia	meningoseptica	0.559441	76.2041	57.3603	7.04786	6.6367	182.721	0.282622	0.292937	0.596481	5.50122	1.5048	1.15875	0.828409	0	0	0	0	1.01519	0	0	0.294074	0.280773	11.9239	8314.24	0.280513	254.119	200.398	263.967	5.6029	352.239	0.845499	0.549224	2.51046	7.29284	309.83	0	10.7036	393.488	80.3956	3268.59	2617.75	4160.66
4451045	Bacteria	Proteobacteria	Betaproteobacteria	Burkholderiales	Alcaligenaceae	Achromobacter		0	0	0	0	0	0	0	0	0	0	0	0	0	0	0	0	0	0	0	0	0	0	0	0	0	15.2731	0	0	0	0	0	0	0	0	60.8594	0	0	0	0	0.893628	0	9.80392
668514	Bacteria	Proteobacteria	Gammaproteobacteria	Enterobacteriales	Enterobacteriaceae			0	0	0	0	0	0	0	0	0	0	0	0.289687	0	0	0	0	2.09236	1021.29	0	0	0	0	0	0	0	0	0	0	0	0	0	0	0	0	0	0	0.281674	0	0	1.1915	0	0
105470	Bacteria	Proteobacteria	Alphaproteobacteria	Rhizobiales	Methylobacteriaceae	Methylobacterium		2.7972	115.497	61.1074	57.9151	17.7984	167.304	1.41311	5.27287	0.596481	13.1418	1.5048	2.02781	0	0	0	0	0	0	0	0.282271	0	0	0	0	0	812.076	385.192	253.721	41.8743	112.568	5.63666	2.74612	25.9414	114.862	468.433	1.6844	63.3767	750.883	34.1248	283.28	75.7969	22.4541
4353264	Bacteria	Proteobacteria	Alphaproteobacteria	Caulobacterales	Caulobacteraceae			0	0	0	7.66072	0	0	0	0	0	0.305623	0	0	0	0	0	0	0	0	0	0	0	0	0	0	0	108.212	0.305951	11.4506	5.6029	7.73132	0.281833	0	0.83682	0	0	0	0	10.9847	0	0	0.305633	0
851799	Bacteria	Bacteroidetes	Sphingobacteriia	Sphingobacteriales	Sphingobacteriaceae	Sphingobacterium		0	0	0	0	0	0	0	0	0	0	0	0	0	0	0	0	0	0	0	0	0	0	0.298098	0	0	0	0	0	0	0	0	0	0	0	0	0	0	0	4.33789	190.343	44.0111	148.64
219189	Bacteria	Bacteroidetes	Flavobacteriia	Flavobacteriales	Weeksellaceae	Chryseobacterium		0	0	0	0	0	0	0	0	0	0	0	0	0	0	0	0	0	0	0	0	0	0	0	0	0	0	0	0	0	0	0	0	0	0	0	0	0	0	3.18112	40.2133	0	0
986513	Bacteria	Firmicutes	Clostridia	Clostridiales	Clostridiaceae	Clostridium		0	0	0	0	0	0	0	0	0	0	0	0	0	0	0	0	70.5425	1.01519	0	0	0.294074	58.9623	0	0	0	0	0	0	0	0	0	0	0	0	0	0	0	0	0	0	0	0
254888	Bacteria	Proteobacteria	Betaproteobacteria	Burkholderiales	Comamonadaceae			0.839161	15.7766	2.0177	15.015	2.71501	5.42454	0	0	0	0.91687	0	0.289687	0	0	0	0	0	0	0	0	0	0	0	0	0	84.1647	3.05951	20.4906	9.43647	42.6769	0.563666	0	0.55788	9.72378	18.4422	0	7.88688	102.785	0	0	0	0
259371	Bacteria	Proteobacteria	Alphaproteobacteria	Sphingomonadales	Sphingomonadaceae	Sphingomonas		0.27972	0	0.288243	0	0	0.856507	0	0	0	0.305623	0	0	0	0	0	0	0	0	0	0	0	0	0	0	0	2.59968	0.917852	0	0.29489	0.618506	0	0	0.27894	0.607736	12.2948	0	0.845023	0.392311	0	24.128	24.145	17.3941
354839	Bacteria	Firmicutes	Bacilli	Bacillales	Planococcaceae	Staphylococcus	saprophyticus	0	0	0	0	0	0	0	0	0	0	0	0	0	0	0	0	0	0	0	0	0	0	0	0	0	0	0	0	0	0	0	0	0	0	0	0	0	0	126.377	0	0	0
292289	Bacteria	Proteobacteria	Gammaproteobacteria	Enterobacteriales	Enterobacteriaceae			0	0	0	0	0	0	0	0	0	1.22249	0	0.579374	6.35113	0	0	2.92269	2.39127	2.03039	4.93784	5.08087	9.41038	3.0885	0	0	4.20769	0	3.05951	0	4.42334	0.309253	0	2.47151	3.34728	5.7735	0	0	0	0	0	0	1.8338	0
567972	Bacteria	Firmicutes	Bacilli	Lactobacillales	Streptococcaceae	Streptococcus	agalactiae	0	0	0.288243	154.747	4.22336	0	0	0	0	0	0	0	2.48523	0	0	0	895.83	16.2431	0	0	0	0	0	0	0	0	0	0	0	0	0	0	0	0	0	0	0	0	0	0	0	0
4339769	Bacteria	Bacteroidetes	Sphingobacteriia	Sphingobacteriales	Sphingobacteriaceae	Pedobacter		0	3.86974	0	0	0.603336	5.71004	0.282622	0	0	0.611247	0.30096	0	0	0	0	0	0.298909	0	0	0	0	0	0	0	0	160.855	56.6009	7.83463	0	33.7086	0.563666	0	0.55788	4.86189	87.2933	0	0.563349	237.74	6.65144	9.23416	34.8421	84.4402
4448948	Bacteria	Proteobacteria	Alphaproteobacteria	Sphingomonadales	Sphingomonadaceae	Sphingomonas		0	0	0	0	0	0	0	0	0	0	0	0	0	0	0	0	0	0	0	0	0	0	0	0	0	0	0	0	0	0.309253	0	0	0	0	0	0	0	0	0	10.1278	10.0859	10.4364
64653	Bacteria	Proteobacteria	Gammaproteobacteria	Pseudomonadales	Moraxellaceae	Acinetobacter		0	0	0	0	0	0	0	0	0	0	0	0	0	66.4572	0	0	0	0	0	0	0	0	0	0	0	0	0	6.6293	0	0	0	0	0	0	0	0	0	0	0	0	0	0
4295156	Bacteria	Proteobacteria	Betaproteobacteria	Rhodocyclales	Rhodocyclaceae			0	0	2.88243	3.37072	0	19.4141	0	0	0	0	0	0	0	0	0	0	0	0	0	0	0	0	0	0	0	0	0	0	0.884669	17.9367	0.563666	0.274612	3.62622	13.3702	16.9054	0	2.53507	0.784621	0	0	0	0
470879	Bacteria	Proteobacteria	Gammaproteobacteria	Enterobacteriales	Enterobacteriaceae	Proteus		0.27972	0	0	0	0	0	0	0	0	0	0	0	0	0	0	0	0	0	0	0	0	0	0	0	0	0	0	0	0	0	6.48216	166.964	0	0	0	3.3688	7994.48	32.5618	0	0	5.19576	0
1097113	Bacteria	Firmicutes	Clostridia	Clostridiales	Tissierellaceae	Anaerococcus		0.559441	89.004	0	0	87.7855	0	4.80457	7.03049	6.85953	22.6161	18.3586	0.579374	0	0	0	0	0	0	0	0	0	0.280773	1.19239	0	0	0	0	0	0	0	0	0	0	0	0	0	0	0	0	0	0	0
494906	Bacteria	Firmicutes	Clostridia	Clostridiales	Tissierellaceae	Peptoniphilus		1.11888	37.209	0.288243	0	0.905005	0	0	0.292937	0	0	0.30096	0.289687	0	0	0	0	0	0	0	0.282271	0	0	0.298098	0	0	0	29.3713	0	0	0	0	0	0	0	0	0	0	0	0.289193	25.3195	0	0
102915	Bacteria	Proteobacteria	Alphaproteobacteria	Sphingomonadales	Sphingomonadaceae	Sphingomonas	asaccharolytica	0	11.6092	1.44121	6.43501	0.603336	16.8446	0	1.17175	0	0.91687	0.30096	0	0	0	0	0	0	0	0	0	0	0	0	0	0	10.0738	0.917852	47.3091	13.27	38.9659	0.563666	0	1.67364	3.34255	27.356	0	2.53507	22.754	0.867579	1.78726	9.47462	3.16256
4344371	Bacteria	Proteobacteria	Alphaproteobacteria	Sphingomonadales	Sphingomonadaceae	Sphingomonas		0	0	0.288243	0.919287	0.301668	0	0	0	0	0.305623	0	0	0	0	0	0	0	0	0	0	0	0	0	0	0	1.29984	0.917852	1.20533	8.84669	1.23701	0	0.549224	0	0.607736	16.2906	0.280733	1.1267	0.784621	0	0.297876	0	0.632511
495451	Bacteria	Bacteroidetes	Bacteroidia	Bacteroidales	Porphyromonadaceae	Porphyromonas		0	0	0	0	224.139	0	2.26097	0	1.19296	0.611247	0	0	0	0	0	0	0	0	0	0	0	0	0	0	0	0	0	0	0	0	0	0	0	0	0	0	0	0	0	0	0	0
2751958	Bacteria	Firmicutes	Clostridia	Clostridiales	Tissierellaceae	Anaerococcus		0.27972	0	0	0	0	0	0	0	0	0.91687	0	0	0	0	0	0	0	0	0	0	0	0	0	0	0	0	9.17852	0	0	0	0	0	0	0	0	0	0	0	0	0	0	0
1108706	Bacteria	Proteobacteria	Gammaproteobacteria	Enterobacteriales	Enterobacteriaceae	Serratia	marcescens	0	0	0	0	0	0	0.282622	0	0	0.305623	0	0	0	0	0	0	0	0	0	0	0	0	0	0	0	0	0	0	0	0	0	0	0	0	0	0	0	0	0	51.2347	1.22253	0
913149	Bacteria	Actinobacteria	Actinobacteria	Actinomycetales	Corynebacteriaceae	Corynebacterium		0.27972	4.16741	0	11.3379	0.301668	33.1183	1.13049	8.49518	0	0.611247	167.033	0.869061	0	0	0	0	0	0	0	0	0	44.3621	0	0	0	0	0	0	0	0	0	0	0.27894	0	5.84004	0	0	46.2927	0	0	0	0
12548	Bacteria	Actinobacteria	Actinobacteria	Actinomycetales	Actinomycetaceae	Actinomyces		0	0	0	0	0	0	0	0	0	0	0	0	0	0	0	0	0	0	0	0	0	0	112.085	0	0	0	0	0	0	0	0	0	0	0	0	0	0	0	0	0	0	0
1503863	Bacteria	Proteobacteria	Gammaproteobacteria	Xanthomonadales	Sinobacteraceae	Nevskia	ramosa	0	4.46508	0	0.306429	1.20667	0	0	0	0	1.22249	0	0	0	0	0	0	0	0	0	0	0	0	0	0	0	0	0	0	0	5.8758	0	0	0.27894	0.303868	0	0	1.69005	9.02315	0	0	0	0
4401816	Bacteria	Actinobacteria	Actinobacteria	Actinomycetales	Micrococcaceae			0	0	0	0	0	0.571004	0	0.292937	0	0	0	0	0	0	0	0	0	0	0	0	0	0	0	0	0	17.2229	0	4.51998	0	0	0	0	0	0	0	0	0	0	0	0	0	4.74383
4430952	Bacteria	Proteobacteria	Gammaproteobacteria	Xanthomonadales	Xanthomonadaceae	Stenotrophomonas		0	16.9673	28.2478	13.4829	0.603336	49.9629	0	0.585875	0	0	0.60192	0.289687	0	0	0	0	0	0	0	0	0	0	0	0	0	0	3.36546	103.658	0.589779	87.5186	0.563666	0.274612	0	0.607736	30.1223	0	0	0	0	0	0	0
550712	Bacteria	Actinobacteria	Actinobacteria	Actinomycetales	Mycobacteriaceae	Mycobacterium	llatzerense	0	0	0.288243	0	0	0	0	0.292937	0	0	0	0	0	0	0	0	0	0	0	0	0	0	0	0	0	0.32496	0.305951	0	0	0	0	0	0.55788	0.303868	0	0	0	22.754	0	48.5538	0	0
766791	Bacteria	Proteobacteria	Gammaproteobacteria	Xanthomonadales	Xanthomonadaceae			0	0	4.90012	9.80572	0.301668	9.42157	0	0	0	0.305623	0	0	0	0	0	0	0	0	0	0	0	0	0	0	0	123.16	6.73092	0	0	11.7516	0	0.274612	0.27894	3.03868	70.3879	0	2.81674	10.5924	0	0	0	0
4346614	Bacteria	Firmicutes	Bacilli	Lactobacillales	Streptococcaceae	Streptococcus		0	1109.13	5.76485	0	0.603336	2948.38	0.282622	10.8387	0	0	0	0	0	0	0	0.584539	0	0	66.2252	0	0	0	0	0	0	0	0	0	0	0	0	0	0.55788	43.757	0	0.280733	0	71.0082	0	0	0	0
4316720	Bacteria	Proteobacteria	Gammaproteobacteria	Pseudomonadales	Pseudomonadaceae			0.559441	26.1952	11.8179	7.66072	3.62002	46.2514	0.282622	1.46469	0	4.27873	0	0.289687	0	0	0	0	0	0	0	0	0	0	0.298098	0	0	98.7879	124.828	57.8557	6.48757	62.1598	0.845499	0	1.95258	9.72378	248.663	0	2.53507	306.395	6.65144	49.1496	17.1154	25.6167
819448	Bacteria	TM7	TM7-3					0.559441	0	0	0	0	0	0	0	0	0	0	0	0	0	0	0	0	0	0	0	0	0	0	0	0	5.19936	0	0	0	0	0	0	0.55788	0	0	0	0	28.2464	0	19.0641	0	0
538000	Bacteria	Proteobacteria	Gammaproteobacteria	Enterobacteriales	Enterobacteriaceae			0	0	0	0	0	0	0	0	0	0	0	0	0	0	0	0.292269	0	6.76796	0	0	0	22.4618	0	0	0	0	0	0	0	0	0	0	0	0	0	0	0	0	0	0	1.22253	22.4541
4482598	Bacteria	Proteobacteria	Gammaproteobacteria	Pseudomonadales	Moraxellaceae	Acinetobacter		0	3.27439	0	7.66072	1.20667	5.42454	0.282622	0.292937	0	0.305623	0	0	0	0.302078	0	0	0	0	0	0	0	0	0	0	0	80.2652	7.64877	0	5.01312	4.94805	1.691	0	0	0.911605	41.1877	0	1.1267	81.6006	0	0	0	0
4442777	Bacteria	Proteobacteria	Gammaproteobacteria	Pseudomonadales	Moraxellaceae	Acinetobacter	johnsonii	0	19.3487	10.0885	14.0957	4.22336	19.4141	0	0.878812	0	0.305623	0.30096	0.289687	0	15.406	0	0	0	0	0	0.282271	0	0	0	0	0	72.1412	34.8784	29.8319	6.19268	99.2702	1.40917	0	6.69456	30.083	161.984	0.280733	11.267	78.8545	11.5677	55.1071	73.9631	59.1398
1132887	Bacteria	Proteobacteria	Alphaproteobacteria	Sphingomonadales	Sphingomonadaceae	Sphingomonas	yabuuchiae	0.559441	37.8044	49.0012	71.7044	11.1617	151.602	0.565243	1.75762	0	6.72372	1.5048	0	0	0	0	0	0	0	0	0	0	0	0	0	0	473.792	84.7484	157.898	24.1809	253.278	3.94566	1.37306	21.1994	78.7019	393.127	0.280733	26.7591	468.811	7.51901	255.876	66.0167	80.6452
4377104	Bacteria	Proteobacteria	Alphaproteobacteria	Rhizobiales	Bradyrhizobiaceae			0	0.893017	3.45891	1.53214	0.603336	0.571004	0.282622	0	0	0	0	0	0	0	0	0	0	0	0	0	0	0	0.298098	0	0	34.7707	26.0058	6.02664	7.96202	0.309253	0.281833	0	0	20.0553	62.3963	0.280733	1.1267	29.031	0	0	1.8338	20.5566
4333705	Bacteria	Proteobacteria	Gammaproteobacteria	Pseudomonadales	Moraxellaceae	Acinetobacter	johnsonii	0	0	0	3.06429	0.301668	0	0	0	0	0	0	0	0	6.04157	0	0	0	0	0	0	0	0	0	0	0	36.0706	0.305951	7.5333	1.17956	0	0.845499	0	0.27894	0.911605	0.307371	0	0	32.5618	0	0	0	0
851682	Bacteria	Firmicutes	Clostridia	Clostridiales	Tissierellaceae	Anaerococcus		0	0	0	0	0	0	7.9134	0	0.29824	3.66748	0	0	0	0	0	0	0	0	0	0	0	3.0885	0	0	0	0	0	0	0	0	0	0	0	0	0	0	0	0	0	0	0	0
715913	Bacteria	Fusobacteria	Fusobacteriia	Fusobacteriales	Leptotrichiaceae	Sneathia		0	0	0	0	0	0	0	0	0	0	0	0	0	25.9787	0.290808	0	14.9454	1.01519	0	0	0.882223	584.85	0	0	0	0	0	0	0	0	0	0	0	0	0	0	0	0	0	0	0	0
546546	Bacteria	Proteobacteria	Gammaproteobacteria	Aeromonadales	Aeromonadaceae	Aeromonas	hydrophila	0	0	0	0	0	0	0	0	0	0	0	0	0	0	0	0	0	0	0	0	0	0.280773	0	0	0	0	0	0	0	0	0	0	0	0	0	0	0	18.0463	0.578386	88.4692	90.1617	190.702
3057707	Bacteria	Proteobacteria	Gammaproteobacteria	Pseudomonadales	Moraxellaceae			0	28.5765	15.5651	17.4664	2.71501	40.2558	0	0	0	0	0.30096	0	0	0	0	0	0	0	0	0	0	0	0.596196	0	0	31.8461	17.7451	77.141	0.884669	135.143	0	0	0	0.303868	28.2781	0	0	3.13849	6.07305	44.0857	30.2576	67.3624
143362	Bacteria	Proteobacteria	Gammaproteobacteria	Pseudomonadales	Moraxellaceae	Acinetobacter		0	0	0	0	0.603336	0	0	0	0	0	0	0	0	75.5196	0	0	0	0	0	0	0	0	0.596196	0	0	0	0	0	0	0	0	0.274612	0	0.607736	0.307371	0	3.38009	0	0	0	0	0
219549	Bacteria	Bacteroidetes	Flavobacteriia	Flavobacteriales	Weeksellaceae	Chryseobacterium		0	5.3581	1.44121	0	0	4.56804	0	0	0	0	0	0	0	0	0	0	0	0	0	0	0	0	0	0	0	0	0	18.9839	0	18.8644	0	0	0	0	0	0	0	0	0	0	0	0
771274	Bacteria	Bacteroidetes	Saprospirae	Saprospirales	Chitinophagaceae			0	0	0	0	0	0	0	0	0	0	0	0	0	0	0	0	0	0	0	0	0	0	0	0	0	0	0	0	0	0	0	0	0	0	0	0	0	0	0.289193	30.9791	19.2549	40.4807
4361528	Bacteria	Proteobacteria	Gammaproteobacteria	Pseudomonadales	Moraxellaceae	Acinetobacter		0	7.44181	0	1.83857	0	0	0	0	0.29824	0.305623	0	0	0	9.96858	0	0	0	0	0	0	0	0	0	0	0	81.565	20.1927	44.5971	0	16.3904	0	0.274612	0.55788	1.51934	15.9833	0	0.845023	0	0.867579	0	0	0.316256
815898	Bacteria	Proteobacteria	Gammaproteobacteria	Enterobacteriales	Enterobacteriaceae			0	0	0	0	0	0	0	0	0	0	0	0	0	0	2.32646	89.1422	0	13.5359	0	0	0	0	0	0	0	0	0	0	0	0	0	0.549224	0.55788	0.303868	0	0	0	0	0	0	0	0
15076	Bacteria	Firmicutes	Bacilli	Lactobacillales	Aerococcaceae	Aerococcus		0	0	0	0	0	0	0.282622	3.22231	175.067	0	0	0	0	1.81247	0	0	1.19564	0	0.290461	0	0	0	0	0	3.64667	0	0	0.301332	0	0	0	0	0	0	0	0	0	0	0	0	0	0
1903534	Bacteria	Actinobacteria	Coriobacteriia	Coriobacteriales	Coriobacteriaceae			0	0	0	0	131.226	0	0.565243	0	0	1.22249	0.60192	0.289687	0	0	0	0	0	0	0	0	0	0	0	0	0	0	0	0	0	0	0	0	0	0	0	0	0	0	0	0	0	0
219439	Bacteria	Proteobacteria	Gammaproteobacteria	Xanthomonadales	Xanthomonadaceae			0	322.974	271.236	113.992	38.9152	730.315	0	0.292937	0.29824	0	9.63072	2.3175	0	0	0	0	0	0	0	0	0	0	0.596196	0	0	0	15.2975	1170.98	15.924	1074.65	7.60949	1.09845	0.83682	3.95029	4.61056	0.561467	1.69005	23.5386	2.02435	179.321	202.635	116.698
225846	Bacteria	Firmicutes	Clostridia	Clostridiales	Veillonellaceae	Dialister		52.028	0	0	0	0	0	3.10884	18.1621	301.223	122.249	1.20384	0	0	0	0	0	17.6356	0	0	0	0	13.1963	0	0	0	0	0	0	0	0	0	0	0	0	0	0	0	0	0	0	0	0
[truncated: 40 more columns]
