# Supplementary material for: Dysbiosis of urine microbiota in obstructive urinary retention patients revealed by next-generation sequencing
Source: Ann Clin Microbiol Antimicrob. 2021 Jan 6;20:2. doi: 10.1186/s12941-020-00408-5 (PMC7789751; doi:10.1186/s12941-020-00408-5)
Supplement: Supplementary file 7 — Additional file 7: Table S4. The relative abundance of level 3 KEGG pathway profiles predicted by PICRUSt. [file 12941_2020_408_MOESM7_ESM.xls]

## Sheet: Sheet1
Table S4. The relative abundance of level 3 KEGG pathway profiles predicted by PICRUSt.
Pathway	C1	C2	C3	C4	C5	C6	C7	C8	C9	C10	C11	C12	C13	C14	C15	C16	C17	C18	C19	C20	C21	C22	C23	C24	C25	S1	S2	S3	S4	S5	S6	S7	S8	S9	S10	S11	S12	S13	S14	S15	S16	S17	S19	S20	S21	S22	S23	S24	S25
1,1,1-Trichloro-2,2-bis(4-chlorophenyl)ethane (DDT) degradation	0.00214088	0.0327815	0.0220743	0.0328099	0.0337316	0.045192	0.00666184	0.00358997	0	0.0218486	0.00602026	0.00356413	0	0	0	0	0	0	0	0	0	0	0	0	0	0.16486	0.0922291	0.0997673	0.0160663	0.0988113	0.00274187	0.00129233	0.0131666	0.0499749	0.245235	0	0.0324336	0.272278	0.0176393	0.125963	0.0664985	0.172244	0.164613	0.141469	0.239074	0.149274	0	0.120988	0.0253544
ABC transporters	369.142	316.648	280.979	358.729	313.935	324.598	372.065	381.988	400.85	373.552	377.475	380.882	409.776	481.214	506.498	431.94	412.194	467.002	397.796	409.738	401.156	461.109	423.964	116.166	408.953	309.584	337.45	282.004	403.901	277.202	358.747	409.254	407.103	393.549	291.945	359.909	383.389	294.989	348.369	201.827	225.344	201.539	216.17	242.376	223.736	206.187	479.429	183.437	313.76
Adherens junction	0	0	0	0	0	0	0	0	0	0	0	0	0	0	0	0	0	0	0	0	0	0	0	0	0	0	0	0	0	0	0	0	0	0	0	0	0	0	0	0	0	0	0	0	0	0	0	0	0
Adipocytokine signaling pathway	1.00621	9.78272	11.2138	3.16162	6.5877	5.43717	0.390828	0.485364	4.86871	3.76033	1.20857	0.328612	2.33363	1.14242	2.65662	2.23675	2.81935	0.850406	2.79827	2.24525	2.47181	0.625287	4.5958	7.78327	2.22197	8.31078	6.77934	6.58621	3.09342	7.51486	5.67238	2.33567	2.67451	4.00397	9.58445	5.63286	8.12628	9.14962	4.49801	8.16449	6.8093	8.2552	8.25489	8.9802	8.64025	7.85094	3.15266	8.20314	10.1363
African trypanosomiasis	0.0206952	2.6594	2.29108	0.851661	0.231815	1.91062	0.0296082	0.0947752	1.0841	1.30206	0.28822	0.106211	2.23915	2.19446	2.03772	2.19171	2.02518	2.22152	2.12357	2.23335	2.38585	2.18812	0.0810481	7.70118	2.1699	2.44045	2.35067	2.3842	2.19848	2.19438	2.79671	2.24822	2.19924	2.15277	2.45779	2.81063	3.46047	2.42328	0.239306	4.21279	3.91888	4.56005	4.45433	4.06321	4.46995	5.15332	2.153	4.92006	3.119
Alanine, aspartate and glutamate metabolism	93.7878	96.9872	101.662	89.5389	100.411	84.8126	92.6529	94.4808	106.293	83.9644	94.9621	93.6603	74.026	63.9232	71.5885	72.5802	74.8162	66.1233	76.2703	73.6326	75.4966	66.1544	80.7638	106.162	74.2216	83.7296	81.0355	84.7689	74.6094	85.105	84.3382	73.5482	73.9413	75.3255	84.6597	84.3603	68.3417	84.9799	95.5324	92.5416	88.5761	93.6076	92.7681	92.995	93.2886	95.3224	74.3498	94.1947	89.4639
Aldosterone-regulated sodium reabsorption	0	0	0	0	0	0	0	0	0	0	0	0	0	0	0	0	0	0	0	0	0	0	0	0	0	0	0	0	0	0	0	0	0	0	0	0	0	0	0	0	0	0	0	0	0	0	0	0	0
Alzheimer's disease	6.40195	10.8901	10.2925	8.84052	7.87596	10.896	6.41239	6.39589	6.19258	5.6529	6.46049	6.23437	4.4796	5.51924	4.87485	4.57141	4.60841	4.68233	4.44057	4.4376	4.1834	4.5756	8.01701	4.68727	4.51603	14.3657	10.7737	12.1446	5.62669	12.4354	3.02867	4.48352	4.9141	6.34041	14.9804	2.83603	5.32243	14.3286	8.72614	12.9412	11.3799	12.629	11.759	13.2423	12.1379	11.1663	4.47175	12.171	11.4639
Amino acid metabolism	8.12037	16.1746	17.5323	10.3037	22.8693	16.5124	7.61226	6.67662	3.91978	30.7617	7.65928	8.20676	43.9053	19.784	36.7181	41.6264	39.8539	26.4064	43.0595	44.3646	38.1082	24.3524	21.4434	21.1656	43.4861	16.9783	26.8541	19.5065	41.2687	19.0747	14.1831	44.012	43.1298	38.5067	16.6643	14.0647	18.7711	18.4233	20.9096	16.8379	22.9352	17.2976	19.1623	17.1184	17.5499	18.4122	33.2927	17.3469	18.14
Amino acid related enzymes	158.852	144.114	152.868	141.365	172.844	127.395	157.051	157.736	188.381	134.603	157.157	155.998	109.838	106.767	102.779	108.042	115.102	106.804	111.311	109.233	110.845	108.417	135.203	155.671	110.191	116.364	113.523	122.068	109.287	122.654	120.853	109.463	109.311	109.15	115.637	120.92	124.925	116.757	140.491	127.553	124.963	130.138	129.536	123.889	129.775	134.9	104.142	132.622	115.938
Amino sugar and nucleotide sugar metabolism	171.637	109.921	116.166	153.167	136.263	112.919	177.745	174.345	190.532	132.831	170.003	170.971	114.619	121.641	115.61	114.508	121.461	119.594	118.414	113.555	113.501	122.45	141.205	107.221	115.87	86.1384	93.8463	94.7522	109.807	95.6187	98.2538	113.416	111.842	106.5	81.6964	98.4102	105.202	86.3625	149.28	88.1889	94.0992	89.4958	91.3496	85.8012	88.8243	90.6224	114.441	89.552	81.033
Aminoacyl-tRNA biosynthesis	174.646	116.384	122.49	141.476	158.42	96.2496	176.301	174.031	178.509	105.949	172.183	170.715	59.5554	61.7902	58.2883	58.9627	70.3071	60.5681	60.3696	58.0609	62.9373	63.9528	108.208	99.7854	60.6099	85.0241	76.3369	82.3868	61.247	85.3508	73.3576	58.409	59.4594	64.0503	85.8929	73.1603	80.4474	86.6319	114.77	86.8342	81.5997	87.2463	84.9786	87.3279	87.1684	88.2198	59.556	87.5404	83.5896
Aminobenzoate degradation	17.6694	36.4469	30.6032	32.8106	17.4686	39.3522	17.796	18.7612	4.71457	19.4731	19.2671	18.7815	20.0048	13.4795	22.0449	20.2055	21.4193	12.8378	19.8181	20.0155	19.1175	11.3207	25.039	25.7736	20.032	55.1857	48.4729	44.9173	25.5489	48.1906	9.47316	20.1242	22.2986	32.851	63.8004	8.54176	19.261	58.031	26.9898	62.0365	56.1746	55.5744	46.4864	60.5371	48.7863	46.7327	20.9568	55.7285	65.9654
Amoebiasis	0.0941988	1.6401	2.37822	0.737874	1.27462	1.90905	0.0236865	0.0466696	0.021756	0.568065	0.0880463	0.0670056	0.000435378	0.000839555	0.000347112	0.00587484	0.0770896	0.000384712	0.00276327	0.000440851	0.0465836	0.026315	3.86636	0.0282867	0.000445016	1.49724	0.997081	2.62118	0.183677	2.81489	0.0493536	0.0103386	0.0781499	0.261407	1.44963	0.00331247	0.242921	1.42752	3.96178	0.824021	0.609444	0.854963	0.803073	0.766603	1.0177	0.838231	0.000893547	0.63373	0.908601
Amyotrophic lateral sclerosis (ALS)	0.107044	6.02258	5.09046	2.71415	0.80884	5.02071	0.0836431	0.173754	0.0226818	4.04554	0.495919	0.297248	6.57987	4.40976	5.47882	6.31624	5.8302	4.98029	6.50059	6.66963	6.41365	4.75735	4.40361	7.84483	6.49234	9.2057	8.23388	5.97661	6.99406	6.30586	5.65922	6.69298	6.76719	7.18699	9.38376	5.63286	7.7384	9.2214	8.48977	10.44	10.0522	10.0615	9.32211	10.3428	8.86827	9.67628	5.44684	10.1277	8.4031
Antigen processing and presentation	0.451013	1.65495	2.63847	0.746949	2.88082	2.06157	0.142859	0.285761	4.81548	3.19994	0.193401	0.19674	4.36902	2.20418	2.05994	3.92753	4.14053	2.65567	4.56261	4.4354	4.02876	2.64053	0.175604	3.85087	4.326	1.8737	2.78733	2.77856	4.09952	2.73715	2.80383	4.38315	4.30929	3.825	1.7743	2.81008	0.790984	1.94485	0.15111	2.14782	2.5583	2.33817	2.70952	2.0603	2.62982	2.82354	2.1501	2.44454	1.99136
Apoptosis	5.26086	1.44751	0.733682	1.08831	0.957402	2.1915	5.40571	5.80067	1.09613	1.70006	5.64324	5.80525	0.00740143	0.0181904	0	0.000391656	0.379145	0.00288534	0.0391463	0.000440851	0	0.000458983	0.0534181	0.708276	0.0885583	3.99507	2.60187	1.38758	0.577085	1.66611	0.0575792	0.0176618	0.21831	0.956358	4.40483	0.00993741	0.671178	4.06756	0.28458	3.20475	2.56813	3.06543	2.68953	3.92081	2.82018	2.60101	0.00424435	2.82245	2.90287
Arachidonic acid metabolism	1.33377	7.38045	8.42485	4.00351	6.15996	10.3396	0.296822	0.348945	2.2529	4.37859	0.474848	0.274438	4.4426	7.67668	6.89053	5.07782	4.20259	5.47888	4.43827	4.45832	4.21893	4.42352	11.5506	8.50319	4.4021	10.7564	8.36434	11.6474	5.1117	11.8081	2.98535	4.48568	4.77012	5.60403	10.6386	2.8283	4.86041	10.2292	4.5474	9.61561	8.61685	9.71191	9.5467	8.92436	9.72959	9.64342	6.62967	9.71549	9.25476
Arginine and proline metabolism	39.1325	111.083	109.531	76.9643	91.0974	108.479	35.1064	35.8386	66.8107	77.806	38.5944	37.707	91.3998	100.074	109.339	95.373	89.0608	99.1455	93.0742	91.3649	90.7928	97.5667	121.08	133.632	90.8292	116.982	108.424	115.503	94.2937	115.813	96.0323	91.7473	92.3983	96.0621	119.023	95.6536	110.537	116.353	106.205	129.417	122.06	130.657	126.626	127.68	127.955	131.586	105.395	132.366	122.604
Arrhythmogenic right ventricular cardiomyopathy (ARVC)	0	0	0	0	0	0	0	0	0	0	0	0	0	0	0	0	0	0	0	0	0	0	0	0	0	0	0	0	0	0	0	0	0	0	0	0	0	0	0	0	0	0	0	0	0	0	0	0	0
Ascorbate and aldarate metabolism	1.65562	16.6653	15.3667	7.71661	7.80778	19.5261	0.604007	2.64293	46.636	19.8675	1.76619	1.75569	31.116	37.2465	42.4182	33.3182	31.485	35.748	30.109	31.0764	27.1164	35.5542	23.3388	16.0219	30.6443	21.7904	24.5454	21.158	30.1196	20.9507	11.4753	30.8802	30.7057	29.4036	20.5752	11.2718	13.8902	20.6412	13.0254	17.6226	19.9541	17.697	18.463	18.4289	18.0256	17.2326	37.1376	17.0189	20.4277
Atrazine degradation	0.220511	6.46052	5.41983	1.71938	1.68514	4.03527	0.0747606	0.162267	0.236075	0.555664	0.554617	0.155396	0.00653067	7.69508	5.58105	1.35161	0.152725	5.39655	0.00460544	0.00440851	0.120541	5.31884	11.1552	0.0754311	0.0244759	5.38224	3.55233	3.87652	0.791158	4.04113	8.36709	0.175757	0.358895	1.53812	5.55552	8.43189	10.766	5.46997	12.0217	3.00104	1.40969	2.62451	2.81501	4.55215	3.86285	2.68099	4.62075	2.29768	7.19732
Bacterial chemotaxis	12.8353	42.9525	35.5792	32.2403	16.5184	62.7815	12.6316	13.0732	5.50009	30.633	13.3025	14.6272	41.9757	61.1108	25.8696	40.6915	39.5741	53.2803	40.3432	42.4103	44.4004	53.7109	8.5076	6.65957	41.4413	75.6844	61.599	74.3266	47.4395	72.7949	51.1583	42.7791	44.5043	49.9117	75.4952	50.6791	65.0109	75.488	4.44627	60.3416	56.5982	53.5642	48.9824	50.5061	49.7443	48.071	29.8241	51.5927	60.5305
Bacterial invasion of epithelial cells	0.0185543	0.00102442	0	0.117278	0.00645923	0	0.00148041	0.0143599	0.000462893	2.42815	0.0496672	0.113339	4.37468	0.00216885	0.663852	3.57661	4.4358	0.985824	4.22089	4.44113	4.00042	0.810563	7.33363	0.00332784	4.30865	0.0924257	1.69232	0.200582	3.92409	0.123719	5.50458	4.38315	4.22859	3.50508	0.147735	5.61132	0.996176	0.289605	0.000587975	0.037687	0.990299	0.0283393	0.333054	0.022027	0.0577217	0.0233612	0.993177	0.0262384	0.0781413
Bacterial motility proteins	3.78579	132.219	109.312	79.9144	42.0668	182.156	1.50558	4.2814	13.3258	92.5338	6.43942	9.12203	147.698	179.596	82.5489	141.412	134.864	170.076	142.491	149.814	160.315	173.846	12.9382	7.4466	145.5	212.007	184.854	227.485	157.06	217.476	241.219	150.832	153.27	159.608	213.513	241.776	226.979	204.844	11.9906	158.081	157.064	144.343	142.579	139.485	142.896	125.259	102.481	136.699	161.487
Bacterial secretion system	57.9879	80.517	76.7328	67.6547	69.2832	82.5263	57.1327	58.3183	82.5968	74.7478	58.2836	57.6191	82.2708	82.6015	121.706	88.588	80.7113	90.2284	81.4137	82.7362	85.1284	89.715	52.8477	59.1779	81.9382	97.5151	89.9975	86.676	83.8015	87.5109	95.4088	82.7246	83.0543	83.8233	97.1093	95.6034	87.1717	94.411	64.6232	89.5473	89.7197	89.6151	90.1382	91.021	88.8649	83.2945	122.438	89.0319	93.2197
Bacterial toxins	18.9118	13.4701	11.0046	15.3655	13.4503	13.2984	18.813	18.5199	17.4918	7.88559	18.2888	18.0972	2.52606	2.21006	1.46846	2.22147	4.98464	2.26288	3.20677	2.24878	2.15725	2.86482	63.1039	10.5298	2.71148	8.17864	6.4832	10.2064	2.99398	11.2029	8.46305	2.35764	2.56621	3.60076	8.56565	8.43852	8.22822	8.33384	8.25105	7.91698	6.75943	8.00824	7.54412	7.10666	7.83091	8.23106	1.16317	7.80118	7.95296
Basal transcription factors	0.00856353	1.45468	1.26347	0.144503	0.00717693	0.144363	0.0192453	0.0222578	0	0.0141721	0.162547	0.00142565	0	0	0	0	0	0	0.000460544	0	0	0.00550779	0.0798201	0	0.000445016	0.0950219	0.108663	0.140879	0.00955295	0.210213	0.00274187	0.000861554	0.00339782	0.0568091	0.124968	0	0.0284622	0.13225	0.0047038	0.139883	0.0464734	0.078025	0.0697585	0.321098	0.118309	0.0395952	0	0.0291538	0.52496
Base excision repair	61.5211	59.2966	57.5583	56.2013	53.7731	49.2245	62.7109	61.8717	54.1548	45.9654	62.4045	61.0841	35.9287	35.172	31.5168	34.9984	37.8064	35.5276	36.0763	35.6683	36.182	36.4294	44.3763	38.9213	36.2662	42.4499	40.4594	49.1384	36.326	49.2422	28.5056	35.5473	35.9006	36.9486	42.1819	28.1499	25.0341	42.8068	45.5657	42.8657	40.9567	41.1299	40.5824	42.0567	41.2976	40.0304	32.4268	40.7642	40.3459
Benzoate degradation	35.0776	45.7072	36.8584	44.2899	29.6479	47.9977	37.1242	37.2337	24.4954	23.7146	37.2601	36.8452	18.1056	26.7861	45.4387	22.9346	20.2217	25.2	17.7724	17.8919	18.4658	23.9076	44.6428	65.1497	18.344	69.0778	57.3608	52.984	25.4365	57.2465	15.2201	18.2227	21.2576	34.5792	81.0129	14.1845	31.2065	73.4434	32.3427	76.7242	66.1608	76.0004	68.026	82.3761	71.3179	68.767	41.258	75.4845	85.5935
Betalain biosynthesis	0	0.0332937	0.0290452	0.0188482	0.00358846	0.0247929	0	0.000717994	0	0.00236202	0.00301013	0	0	0	0	0	0	0	0	0	0.0461033	0	0.001228	0	0	0.033751	0.0835093	0.0555135	0.00998718	0.0361304	0.00219349	0.000430777	0.00382255	0.0478392	0.0900762	0	0.022505	0.0579918	0.0094076	0.0699416	0.0528966	0.0971632	0.0569978	0.318927	0.0884248	0.0447426	0	0.0364422	0.522466
Bile secretion	0	0.0148541	0.0226553	0.132636	0.00574154	0.251695	0.000740204	0.0114879	0.000462893	0.00413353	0.00150507	0	0.00174151	1.08135	0.0137109	0.0716731	0.0024242	0.168696	0	0	0.000480243	0	0.000614001	0	0	0.231583	0.0724418	0.139831	0.0247508	0.0492688	0.00164512	0.00129233	0.00382255	0.0649247	0.114575	0.000552078	0.0350813	0.0438474	0.00881963	0.865782	0.913599	0.643338	0.236498	0.0766292	0.148193	0.455345	0.0163072	0.824323	0.0374081
Biosynthesis and biodegradation of secondary metabolites	0.204811	7.10181	5.60863	2.68064	2.73656	8.40886	0.164325	0.222578	0.247648	12.7655	0.788654	0.862519	21.9374	25.151	22.0816	22.6526	19.7412	24.1416	21.6336	22.2237	20.041	23.3717	0.485675	11.6397	21.695	9.25244	13.2314	8.36395	20.541	7.56467	13.9342	21.9942	21.5605	19.4462	8.11527	14.0454	6.64095	8.65244	0.700866	9.86482	12.3162	9.77632	10.7334	9.78993	9.76766	10.6856	20.9593	10.0992	11.0117
Biosynthesis of 12-, 14- and 16-membered macrolides	0	0	0	0	0	0	0	0	0	0	0	0	0	0	0	0	0	0	0	0	0	0	0	0	0	0	0	0	0	0	0	0	0	0	0	0	0	0	0	0	0	0	0	0	0	0	0	0	0
Biosynthesis of ansamycins	1.60709	5.79772	6.82446	1.86807	8.80537	6.45838	0.79646	0.725174	10.5776	5.99893	0.672012	0.72922	6.70177	10.9443	13.8446	8.43275	7.09903	9.37908	6.57611	6.6661	5.83783	9.00371	4.22126	8.4383	6.61873	5.51023	5.38048	5.92424	6.49036	5.87996	2.87348	6.60381	6.58541	6.17724	4.55231	2.8156	1.30727	5.10823	4.27869	5.13595	5.50804	5.83347	5.79421	5.25919	5.852	6.35028	12.3296	5.83221	5.05757
Biosynthesis of siderophore group nonribosomal peptides	0.570188	4.00344	4.77096	1.73474	2.99924	5.17888	0.168767	0.211808	0.722113	9.36362	0.526773	0.566696	15.4176	17.5251	22.7352	16.6481	13.9392	16.5318	14.9511	15.5611	13.6591	15.2954	4.28818	7.86092	15.2583	6.14138	9.27691	5.26069	14.3403	4.59431	11.1161	15.3779	15.0562	13.6607	5.17839	11.2326	3.01368	5.63086	8.09818	5.91346	7.74746	5.95272	6.6262	6.92238	5.77709	6.44531	21.0455	5.80852	7.71147
Biosynthesis of type II polyketide backbone	0	0	0	0	0	0	0	0	0	0	0	0	0	0	0	0	0	0	0	0	0	0	0	0	0	0	0	0	0	0	0	0	0	0	0	0	0	0	0	0	0	0	0	0	0	0	0	0	0
Biosynthesis of type II polyketide products	0.000713628	1.32611	1.2321	0.00767891	0.00143539	0.0721817	0.00370102	0.00430796	0	0.00177151	0.136961	0.00142565	0	0	0	0	0	0	0	0	0.0461033	0.00489581	0.02456	0.0171939	0	0.0127215	0.00234765	0.0233052	0.0017369	0.0120435	0.000548374	0	0	0	0.0141053	0	0.00330956	0.0233382	0.00117595	0	0.0011335	0.0353321	0.0123353	0.00558432	0.0114625	0.0190057	0	0.00291538	0.0436428
Biosynthesis of unsaturated fatty acids	12.1474	27.2476	24.0297	19.7627	11.6618	30.0301	11.9106	12.4177	3.35783	19.2989	13.0542	12.8252	24.3006	31.9702	29.2751	25.7937	22.4762	28.7649	23.7609	24.5946	26.1411	27.6647	9.70981	17.2809	24.2116	31.6745	28.7208	35.8123	25.1586	36.4211	36.5014	24.6004	24.7888	25.7871	30.8528	36.5382	24.7422	29.923	13.9556	29.2994	28.0571	28.5112	28.5755	29.3394	29.2313	26.6595	30.2756	27.9913	31.0063
Biosynthesis of vancomycin group antibiotics	0.796408	5.06372	5.28855	5.69217	5.61092	5.15786	0.695792	0.516955	6.5865	2.30474	0.548596	0.419854	2.2927	2.19719	2.05091	2.22813	2.55074	2.24345	2.6753	2.24084	2.46557	2.39558	0.279984	4.56802	2.25757	4.13605	3.45608	5.41467	2.4677	5.6796	2.85812	2.26761	2.30585	2.5752	4.17667	2.81505	3.78679	4.01098	0.321034	4.18393	3.77644	4.35726	4.06598	4.20127	4.32299	4.32063	2.15278	4.15988	3.89044
Biotin metabolism	6.93075	18.8827	19.2058	5.68589	15.1089	13.2742	5.91349	6.57251	8.64684	13.5881	7.58101	7.0306	15.4746	13.2282	12.8815	15.0702	14.7236	13.8448	15.8883	15.6343	16.662	13.8076	22.8365	19.3364	15.3842	14.4992	15.0555	15.3238	15.3659	15.4184	16.8334	15.6915	15.5242	15.2146	14.7807	16.8688	21.2685	14.4166	16.635	17.2145	16.9499	17.4198	17.432	17.017	17.3587	18.0681	13.9005	17.9008	16.4774
Bisphenol degradation	0.361809	5.13236	4.94059	4.48798	3.99898	6.63193	0.612149	0.293659	0.121278	3.30033	0.498177	0.525352	4.47612	1.22778	0.703597	3.63927	4.73204	1.13952	4.22273	4.4376	4.12673	0.950859	1.16537	8.58583	4.40477	12.4139	11.5642	8.50536	6.04007	9.82748	0.289541	4.44475	4.93704	8.28687	15.2672	0.0253956	3.16857	13.8402	16.4998	14.9271	12.5599	13.325	11.3983	17.7615	12.689	11.211	1.02847	13.2212	18.7336
Bladder cancer	0.011418	0.696095	0.525137	0.523562	0.135644	1.06044	0.0111031	0.0344637	0.00277736	1.27254	0.0496672	0.0648671	2.19648	2.18459	2.03772	2.19171	2.0053	2.22094	2.12035	2.23335	2.38585	2.17359	0.0841181	0	2.16945	1.77582	1.97873	1.23806	2.1251	1.12141	2.78025	2.24435	2.19797	2.06819	1.81637	2.81063	3.44128	1.70156	0.0746728	0.864084	1.07456	0.999604	1.35859	1.51738	1.26169	1.037	2.14809	0.748887	0.862049
Butanoate metabolism	45.0235	90.1671	77.6477	70.373	62.7572	96.7439	45.9349	45.1604	38.5127	69.0075	47.177	46.5183	84.5043	91.3731	93.1691	85.9639	80.7729	87.8163	82.6811	84.7275	85.624	86.1452	70.2423	117.976	83.8576	122.559	113.831	103.533	90.2893	106.803	85.0341	84.7519	87.2489	97.3362	131.042	84.4442	81.1033	126.154	90.0889	130.187	123.249	127.765	121.446	131.965	122.463	121.597	92.6883	129.106	129.629
Butirosin and neomycin biosynthesis	6.01017	5.05757	5.24963	5.56582	5.4236	4.97364	6.05931	6.02397	2.576	3.67057	6.08949	6.10178	2.22435	2.1869	1.43097	2.09223	2.70395	2.16747	2.46437	2.20293	1.74905	2.31327	4.02907	8.4028	2.30118	3.6168	3.23674	5.18764	2.31833	5.32787	0.0987073	2.23444	2.25021	2.35523	3.61938	0.0077291	3.20696	3.77088	4.13229	4.65112	4.29369	4.9855	4.7976	4.09424	4.8474	5.51522	1.16005	5.12377	2.80976
C5-Branched dibasic acid metabolism	1.38801	29.5023	27.4907	10.606	15.3837	30.6047	0.668405	0.969291	2.61951	22.7551	2.43896	2.69804	33.1627	31.8461	31.5254	32.6097	29.6359	31.8253	33.249	33.3891	32.73	31.2474	42.713	36.2735	32.775	29.9651	30.8937	29.3936	32.8057	29.8369	33.6438	33.4446	33.218	32.4547	29.6502	33.7386	37.5846	29.9973	36.9672	33.0535	34.3915	33.4253	32.5168	30.5444	31.4702	34.3805	31.5473	34.432	27.5939
CAM ligands	0	0	0	0	0	0	0	0	0	0	0	0	0	0	0	0	0	0	0	0	0	0	0	0	0	0	0	0	0	0	0	0	0	0	0	0	0	0	0	0	0	0	0	0	0	0	0	0	0
Caffeine metabolism	0.00142726	0.0583921	0.0331115	0.0307157	0.0107654	0.0546071	0.00222061	0.00358997	0	0.00885756	0.0022576	0.000712825	0	0	0	0	0	0	0	0	0	0	0	0	0	0.212631	0.151591	0.0861507	0.0234482	0.0815672	0.00329024	0.00129233	0.00976874	0.0610805	0.139321	0.000552078	0.04501	0.289252	0.024695	0.207788	0.0819897	0.0791292	0.150576	0.313652	0.149012	0.199164	0	0.0532056	0.291783
Calcium signaling pathway	0	0.019464	0.0133608	0.0125655	0.00861231	0.0288727	0	0	0	0.00118101	0	0	0	0	0	0	0	0	0	0	0	0	0	0	0	0.0023366	0.0140859	0.0217341	0.00607915	0.011496	0.00109675	0	0.00254837	0.00555277	0.023014	0	0.0105906	0.0321784	0	0	0	0	0	0	0	0	0	0	0
Caprolactam degradation	0.426036	20.0203	15.5973	12.3973	5.31738	21.83	0.307185	0.692146	0.2208	10.3025	1.27103	0.793375	15.4189	19.9301	17.6744	16.0215	13.9745	18.7235	14.8908	15.6475	16.4877	18.6985	1.16967	12.5249	15.2093	35.1384	31.3133	26.7664	18.4837	27.9666	19.9762	15.6101	16.8205	22.5562	40.0851	19.7142	10.7991	36.4807	2.44656	34.1471	28.8929	31.1184	29.991	40.4028	31.6638	26.0885	18.3789	30.0171	41.9868
Carbohydrate digestion and absorption	0.495258	3.83134	4.09305	0.290403	2.33178	1.82212	0.131756	0.195294	2.93659	3.27375	0.574182	0.15397	4.45	4.37044	3.45533	4.23968	4.41544	4.35013	4.58426	4.43231	3.45823	4.36186	0.160868	4.55082	4.3309	0.562343	1.80568	0.861507	3.92105	0.689763	0.013161	4.36808	4.22732	3.53071	0.225933	0.000552078	0.0198573	0.558701	0.0976039	1.32448	1.95566	1.55424	1.91028	1.28315	1.59328	2.06291	3.30411	1.83669	1.27811
Carbohydrate metabolism	11.9197	10.9439	9.22417	11.8046	7.35635	13.621	12.5213	12.1793	6.34904	15.9578	12.4619	12.704	20.0069	29.4926	19.6349	20.4774	19.2467	27.8118	19.6501	19.982	16.5838	28.2738	12.3519	2.97897	19.8522	10.6894	13.0878	10.8275	19.0225	9.83815	5.73599	19.8756	19.5532	18.2097	8.86038	5.63341	10.8229	10.3148	12.2328	8.14548	10.421	6.89528	7.32974	7.38557	6.63063	6.42433	17.0017	6.72322	8.49455
Carbon fixation in photosynthetic organisms	58.5382	47.9153	56.0375	58.9922	67.7724	45.5564	57.5154	58.4045	97.5255	54.4043	56.5897	56.4151	47.0335	52.6715	58.3185	49.5496	50.5528	51.457	47.9376	46.8338	48.0046	52.3295	44.6968	68.9224	47.0992	45.3976	44.6624	44.3221	46.6015	45.2082	50.4915	47.0309	46.7175	45.9338	43.8726	50.6162	61.5769	45.6933	57.718	48.8824	49.1205	51.2702	50.7842	48.014	50.5806	54.4181	56.891	52.3069	44.243
Carbon fixation pathways in prokaryotes	106.5	95.5684	105.736	93.1152	106.473	97.2357	103.823	104.798	79.619	104.707	105.278	105.234	97.6832	87.0924	91.5818	96.3185	95.498	90.0766	99.479	98.0668	99.4252	89.1642	114.817	137.1	97.8809	107.012	105.365	104.948	98.5739	106.768	104.088	98.0982	98.4553	99.6927	109.282	104.049	99.9572	109.25	124.435	116.098	112.832	118.876	119.744	118.037	120.213	121.428	93.1692	120.556	110.108
Cardiac muscle contraction	0.0535221	4.06491	3.30186	2.64783	0.874867	5.28433	0.0466329	0.0969291	0.0111094	0.295843	0.134703	0.0634415	0.00783681	0.026446	0	0	0	0.000577068	0	0	0	0.000917965	0.126484	0.0532455	0	7.06382	4.61481	6.84623	0.866713	6.86068	0.144771	0.0357545	0.362293	1.39545	7.63717	0.014354	1.11135	6.92507	0.422166	5.8571	4.87253	5.53315	4.86523	5.55267	5.10489	4.47268	0.00647821	5.20577	4.90046
Carotenoid biosynthesis	0.114894	3.29864	2.60245	1.81641	1.1562	2.60796	0.0495937	0.126367	0.00833207	0.263955	0.267902	0.0919545	0.00870756	0.000839555	0.000694225	0	0.00048484	0.00134649	0.000921089	0.000440851	0	0.0399315	18.6834	7.72891	0.000890033	6.15955	4.21236	3.04329	0.811567	3.78083	0.102546	0.0314467	0.363142	1.61628	6.88044	0.0160103	1.14312	7.04423	4.40511	6.54056	4.84041	6.5081	6.48711	7.74048	6.78333	7.39877	0.00982901	6.66091	5.74796
Cell cycle	0	0	0	0	0	0	0	0	0	0	0	0	0	0	0	0	0	0	0	0	0	0	0	0	0	0	0	0	0	0	0	0	0	0	0	0	0	0	0	0	0	0	0	0	0	0	0	0	0
Cell cycle - Caulobacter	63.4265	48.4142	52.8518	57.3733	62.1306	45.8389	63.3682	62.5308	65.1647	43.8313	61.8258	61.2509	27.2799	28.6618	24.5962	26.4384	30.6943	28.0209	28.0002	26.798	29.1205	29.8014	40.4148	53.5511	27.5559	53.6313	43.8383	43.383	30.2425	45.4395	34.0529	26.9589	28.0894	32.3867	54.7111	33.7911	35.7717	53.92	50.3371	55.0281	50.172	55.2667	51.1976	55.1076	52.0859	54.5191	25.8597	54.8258	48.5071
Cell cycle - yeast	0	0	0	0	0	0	0	0	0	0	0	0	0	0	0	0	0	0	0	0	0	0	0	0	0	0	0	0	0	0	0	0	0	0	0	0	0	0	0	0	0	0	0	0	0	0	0	0	0
Cell division	0.641551	6.47486	6.8233	3.18605	4.64204	7.19307	0.201336	0.458798	5.90929	5.88792	0.58246	0.469039	8.86299	8.79679	7.54379	8.67362	8.38482	8.82202	8.97785	8.91047	8.933	8.79747	4.096	7.74722	8.7379	9.13794	8.73527	8.73003	8.87209	8.53171	8.43892	8.89985	8.91929	8.72383	8.995	8.43741	8.24344	8.77196	4.47567	8.68294	8.95954	8.88676	8.73852	8.35228	8.52439	8.84478	7.60699	8.83468	7.95213
Cell motility and secretion	15.126	25.0973	24.3044	26.6717	25.753	28.8325	15.4621	13.2613	16.366	22.4161	13.523	13.6941	24.4025	24.2477	22.4535	24.229	23.3092	24.4698	24.2979	24.5686	26.4071	24.6045	4.7757	16.962	24.2481	29.3457	26.8648	33.057	24.9241	32.559	30.9305	24.6154	24.748	24.7278	29.2839	30.9252	28.6164	28.1766	5.72511	25.9151	26.194	25.6176	25.6677	23.693	25.7025	24.2398	23.6508	25.3995	24.6648
Cellular antigens	6.53897	9.07075	11.1638	11.9547	9.15345	9.96202	6.23104	6.25085	3.38745	6.43945	6.35062	6.05189	4.38905	5.48293	5.47066	4.71202	4.39653	4.99625	4.72749	4.4495	4.13201	4.41006	4.17152	11.6075	4.44616	11.1726	8.89592	12.9302	5.13037	13.1457	5.75518	4.52574	4.74888	5.54935	11.5161	5.63562	8.04222	10.731	0.734381	11.2762	9.95022	11.8407	11.5761	10.6338	11.914	11.9285	5.46247	11.6342	9.29924
Chagas disease (American trypanosomiasis)	0.0242633	3.52094	2.98759	1.22374	0.367459	2.93434	0.0340494	0.101955	1.08595	1.33277	0.313054	0.116903	2.23915	2.18529	2.03772	2.19171	2.02518	2.22152	2.12357	2.23335	2.38585	2.18828	0.0601721	7.68399	2.1699	3.47479	3.01606	3.81708	2.23279	3.50712	2.8159	2.25253	2.21241	2.16686	3.45606	2.81229	3.4843	3.12802	0.261649	4.74754	4.32921	5.24608	5.27485	4.83726	5.18513	5.74091	2.153	5.31364	2.76404
Chaperones and folding catalysts	109.303	105.77	115.508	105.255	112.607	110.05	107.291	107.006	120.192	114.007	106.556	106.031	113.235	103.392	96.5172	110.407	112.229	106.037	114.046	113.611	113.9	106.851	66.7775	99.3267	113.143	100.625	103.414	116.499	111.215	115.358	112.379	113.396	112.75	108.306	98.1041	112.454	99.2701	98.8961	72.9271	97.996	102.222	99.0447	101.569	91.4665	100.384	99.3144	98.5039	99.2704	91.1423
Chloroalkane and chloroalkene degradation	12.3957	20.2887	16.4419	14.4768	13.507	23.2121	13.3651	12.7566	13.0031	11.9524	12.9127	12.8879	13.4958	14.4413	17.2048	13.9003	13.8078	13.9108	12.8349	13.3626	12.6328	13.7578	28.5793	20.5478	13.4315	31.9289	26.8353	24.3333	16.2409	25.5029	14.391	13.4592	14.4021	18.8047	35.1413	14.099	16.5802	32.538	41.113	33.5591	30.5716	32.2409	28.2726	33.9275	29.2031	28.8166	16.5022	32.0061	34.8573
Chlorocyclohexane and chlorobenzene degradation	0.12203	6.89231	5.34432	4.74836	1.47845	9.03935	0.113251	0.212526	0.0273107	2.90233	0.290478	0.231668	4.38513	2.26127	3.43971	4.09555	3.87096	2.76108	4.21444	4.43363	3.40204	2.55561	0.509621	3.97455	4.30998	12.9978	10.391	11.8665	5.71353	12.6755	0.281316	4.44174	4.93576	6.86109	14.3563	0.0276039	2.46628	13.4035	12.3434	14.1944	13.6813	12.7273	9.75257	11.5208	9.40619	10.6998	3.30009	12.4155	11.4012
Cholinergic synapse	0	0	0	0	0	0	0	0	0	0	0	0	0	0	0	0	0	0	0	0	0	0	0	0	0	0	0	0	0	0	0	0	0	0	0	0	0	0	0	0	0	0	0	0	0	0	0	0	0
Chromosome	189.851	138.316	149.363	171.596	177.287	146.113	189.737	186.82	186.925	155.417	183.911	184.861	131.984	129.813	123.693	130.226	134.486	130.337	133.071	131.648	138.507	132.382	136.46	158.552	132.629	138.389	134.495	145.555	131.174	144.509	157.068	132.01	131.526	130.388	137.566	157.443	161.028	135.89	138.316	146.49	146.475	148.301	148.158	140.874	146.928	150.321	127.48	150.796	130.384
Chronic myeloid leukemia	0	0	0	0	0	0	0	0	0	0	0	0	0	0	0	0	0	0	0	0	0.0461033	0	0	0	0	0	0	0	0	0	0	0	0	0	0	0	0	0	0	0	0	0	0	0	0	0	0	0	0
Circadian rhythm - plant	0.00214088	0.323717	0.214354	0.239442	0.0667454	0.368755	0.00222061	0.00789793	0.000925786	0.0212581	0.0127931	0.00427695	0.00217689	0	0	0	0	0.000192356	0	0	0	0	0.00614001	0	0	0.417993	0.30989	0.536805	0.106819	0.694142	0.0159028	0.00473854	0.039075	0.207588	0.530806	0.00110416	0.140987	0.628008	0.0335146	1.03283	1.06549	0.780618	0.313488	0.496694	0.305393	0.504443	0.00111693	0.861494	0.645913
Citrate cycle (TCA cycle)	49.9589	73.2037	81.9231	59.432	62.9495	69.4498	44.7409	43.9771	28.9216	69.076	46.4584	45.2245	77.6606	62.7323	75.5407	77.0227	72.2305	65.9748	78.211	77.9164	78.0952	63.4713	82.7532	100.36	77.4627	79.0787	79.1356	78.8984	77.4931	79.7629	67.7077	77.9478	77.9006	77.26	79.689	67.512	78.0129	80.4721	87.155	87.5784	86.6714	89.1756	89.0356	85.6184	87.8791	91.2595	74.2131	90.7874	76.564
Clavulanic acid biosynthesis	0	0	0	0	0	0	0	0	0	0	0	0	0	0	0	0	0	0	0	0	0	0	0	0	0	0	0	0	0	0	0	0	0	0	0	0	0	0	0	0	0	0	0	0	0	0	0	0	0
Colorectal cancer	0.0192679	0.728364	0.607625	0.874698	0.193777	1.04004	0.0222061	0.0488236	0.00370314	0.12932	0.0278437	0.0114052	0.00565991	6.99629e-05	0	0	0	0.000577068	0	0.000440851	0	0.000305988	0.0509621	0.0177485	0	3.63108	2.29231	1.12939	0.488069	1.3631	0.0460634	0.0142156	0.172015	0.761157	3.96162	0.00828118	0.520924	3.64004	0.239306	3.09305	2.49823	2.92079	2.53512	3.60809	2.559	2.4949	0.00402096	2.68907	2.28065
Complement and coagulation cascades	0	0	0	0	0	0	0	0	0	0	0	0	0	0	0	0	0	0	0	0	0	0	0	0	0	0	0	0	0	0	0	0	0	0	0	0	0	0	0	0	0	0	0	0	0	0	0	0	0
Cyanoamino acid metabolism	24.0728	20.9003	23.6776	20.2046	19.5952	23.7158	24.6125	24.4936	15.5763	18.7237	24.3188	24.5875	13.458	20.838	24.1811	16.1836	14.2766	18.5385	14.3671	13.3706	13.5645	17.4644	12.8111	29.2179	13.783	23.5615	19.5841	23.8331	14.5804	24.5205	14.2577	13.4338	13.8313	15.432	23.3033	14.0786	14.2596	22.899	13.347	25.3192	23.1354	25.8071	24.6094	23.7731	24.8822	26.2002	22.2451	26.0011	23.6519
Cysteine and methionine metabolism	92.4897	93.4611	94.9586	89.0447	99.4571	93.5441	90.5048	92.9687	77.4323	80.0623	93.8769	94.2904	69.6148	95.4632	89.9965	74.2917	69.0868	89.6991	70.8511	69.195	73.1477	89.7387	85.8183	117.211	69.8783	80.0495	74.4064	92.8438	69.4456	91.1062	84.3234	69.4589	69.1996	69.0683	76.8768	84.3432	85.2025	76.1492	91.3919	88.7864	85.2099	91.435	91.5993	84.2369	91.7632	96.241	87.6844	93.3667	77.7573
Cytochrome P450	0.000713628	0.0440502	0.0209125	0.033508	0.00502385	0.0138087	0.000740204	0.00143599	0	0.00295252	0.00301013	0	0	0	0	0	0	0	0	0	0	0	0	0	0	0.0160966	0.0855215	0.0413733	0.00998718	0.0487213	0.00219349	0.000861554	0.00467201	0.0486935	0.122246	0	0.0317717	0.083098	0.00352785	0.102196	0.0525187	0.0831776	0.0399835	0.217478	0.0487155	0.0122745	0	0.0222297	0.238581
Cytokine receptors	0	0	0	0	0	0	0	0	0	0	0	0	0	0	0	0	0	0	0	0	0	0	0	0	0	0	0	0	0	0	0	0	0	0	0	0	0	0	0	0	0	0	0	0	0	0	0	0	0
Cytokine-cytokine receptor interaction	0	0	0	0	0	0	0	0	0	0	0	0	0	0	0	0	0	0	0	0	0	0	0	0	0	0	0	0	0	0	0	0	0	0	0	0	0	0	0	0	0	0	0	0	0	0	0	0	0
Cytoskeleton proteins	37.5125	21.7961	23.6997	31.6713	31.7529	19.0447	38.0221	37.0327	33.426	21.3077	36.4482	36.4902	11.3773	9.98833	10.9976	10.72	12.7304	9.66127	12.0953	11.1456	11.474	10.0626	12.9947	21.5805	11.6492	24.829	20.2468	20.9079	12.6151	20.9015	11.4835	11.1765	11.7909	13.9007	26.056	11.279	11.1552	24.9785	13.6981	27.1985	24.8436	26.5421	24.9808	27.6315	25.3038	25.7266	10.9144	26.902	23.8556
Cytosolic DNA-sensing pathway	0	0	0	0	0	0	0	0	0	0	0	0	0	0	0	0	0	0	0	0	0	0	0	0	0	0	0	0	0	0	0	0	0	0	0	0	0	0	0	0	0	0	0	0	0	0	0	0	0
D-Alanine metabolism	24.1763	10.7877	10.9373	18.3701	17.0818	10.2837	24.936	24.3285	17.9556	14.0097	23.9396	24.1249	9.10071	8.79847	8.82013	8.853	10.0881	8.95263	8.85351	8.93472	9.25332	9.23764	26.585	10.5587	9.247	7.62849	8.03601	7.49119	8.79783	7.58739	13.9194	8.99806	8.85728	8.67642	7.30013	14.0482	14.3979	7.50357	23.7754	8.22255	8.57907	8.18895	7.92737	7.5987	7.76664	8.37954	9.59334	8.4739	8.37068
D-Arginine and D-ornithine metabolism	0.119176	0.733999	0.590779	0.374172	1.19783	0.748807	0.025167	0.0423616	0.164327	0.369656	0.0737482	0.135437	0.000870756	6.99629e-05	0.000347112	0.00822478	0.0096968	0	0.000460544	0	0.0369787	0.00948564	3.81295	0.0288413	0.000445016	0.905564	0.647616	0.872767	0.182375	1.10006	2.77696	0.0516932	0.081123	0.293443	1.05246	2.80897	3.42142	0.919735	3.95178	0.322207	0.152644	0.347432	0.222461	0.555329	0.343874	0.341707	0.00067016	0.255824	0.810924
D-Glutamine and D-glutamate metabolism	19.0952	14.4024	15.721	19.392	20.8619	10.7739	19.4999	18.9378	21.9448	15.8468	18.8841	18.6318	13.4066	8.85143	10.9944	12.7441	13.8844	10.0475	13.5193	13.3481	13.0544	10.1571	12.2364	13.064	13.4328	10.2284	11.2748	9.53236	13.0341	9.98842	11.229	13.3218	13.2345	12.7949	10.0781	11.2486	11.7589	10.9368	12.4815	10.7676	11.1487	10.8654	11.3281	11.0172	11.3278	11.3927	10.8805	11.1338	11.9315
DNA repair and recombination proteins	395.751	297.401	312.67	340.835	352.142	260.164	398.559	395.871	363.645	288.766	393.956	391.29	220.338	215.564	196.698	215.329	233.337	216.215	222.441	218.7	230.167	222.266	272.003	259.822	222.263	228.28	224.163	244.461	218.331	244.805	233.383	218.367	218.535	218.122	225.391	233.393	202.028	229.25	276.319	240.046	236.445	239.286	240.245	233.791	240.777	241.953	205.669	241.996	225.403
DNA replication	98.8517	63.8932	69.332	75.9808	83.6227	52.9754	98.7862	98.8534	95.3416	64.7015	97.7751	97.1502	43.0794	40.7507	38.1456	41.4705	47.8397	41.5131	44.1169	42.4411	45.9703	44.1869	67.4664	59.5712	43.657	45.9447	44.8029	46.0315	42.5332	46.458	50.5052	42.5547	42.4957	42.7409	46.1928	50.614	53.4778	47.0207	69.4181	50.4567	49.0767	51.1807	50.8828	49.4364	51.3609	51.9834	40.7098	52.0416	46.5124
DNA replication proteins	157.909	99.117	113.403	127.637	137.62	92.9902	156.826	154.434	141.599	113.33	152.807	152.577	83.4293	81.3875	74.3515	81.309	88.8702	82.7862	85.5747	82.6216	88.734	86.7705	107.737	123.879	84.2394	81.547	81.2408	82.4593	81.8575	83.1271	98.0229	82.6221	82.3059	81.343	80.8451	98.3903	88.5889	82.1637	111.078	94.1071	93.7856	96.3396	95.3194	89.812	94.748	99.9819	78.4302	99.4599	81.9877
Dilated cardiomyopathy (DCM)	0	0	0	0	0	0	0	0	0	0	0	0	0	0	0	0	0	0	0	0	0	0	0	0	0	0	0	0	0	0	0	0	0	0	0	0	0	0	0	0	0	0	0	0	0	0	0	0	0
Dioxin degradation	16.9679	4.57609	2.94286	10.3442	5.94106	7.40679	18.5266	18.2708	17.9616	9.39787	17.394	17.872	8.99752	7.69522	13.8364	9.78906	9.84662	9.29137	8.62277	8.90694	8.4273	9.31444	7.62343	0.0671115	9.09881	8.16488	8.98748	5.6176	8.8812	5.49018	8.40986	8.95369	8.94647	9.33335	9.92694	8.44017	11.2737	9.15633	4.31691	10.0105	10.9073	8.66188	6.8342	7.96758	5.91914	6.55737	12.2854	8.78585	7.38935
Drug metabolism - cytochrome P450	0.761441	19.8062	15.8796	11.5805	5.82551	24.0287	0.475211	0.544239	0.128221	6.04617	1.00463	0.704271	8.87954	15.4901	12.9824	9.85211	8.40664	12.8021	8.51961	8.94882	9.26053	12.3131	12.5262	4.2186	8.75525	34.0176	25.3778	28.3056	12.3324	28.693	14.4244	9.06828	10.2351	14.7422	35.3252	14.1017	13.6393	32.7484	17.5317	28.4061	24.7643	26.2573	23.2895	29.085	24.0876	22.3293	13.0951	24.9844	29.6717
Drug metabolism - other enzymes	39.1582	28.9276	34.0491	31.0801	37.6724	23.0913	38.3352	37.0959	30.7805	30.2681	37.4219	36.8866	22.3863	19.7962	23.3404	22.4031	23.6073	20.9249	22.9646	22.2846	22.8091	21.1346	28.2717	42.0301	22.6051	19.6719	21.0061	20.7935	21.7642	20.657	22.4367	22.3289	22.0323	21.4482	19.5458	22.4928	25.6848	20.1136	28.7067	26.5445	26.1676	27.7732	27.5716	25.8728	27.1489	30.029	22.9195	28.6432	22.0808
ECM-receptor interaction	0	0	0	0	0	0	0	0	0	0	0	0	0	0	0	0	0	0	0	0	0	0	0	0	0	0	0	0	0	0	0	0	0	0	0	0	0	0	0	0	0	0	0	0	0	0	0	0	0
Electron transfer carriers	0.163421	2.82536	1.6608	0.374871	2.19901	3.59308	0.0792019	0.133547	0.205062	11.5969	0.458292	0.637266	19.7039	15.2973	15.6864	18.8704	17.9973	16.4461	19.0702	20.0111	17.9779	15.9406	0.521901	0.743773	19.4405	2.13228	7.87972	2.06526	17.7811	1.33026	44.0481	20.1806	19.0703	16.0723	1.69586	44.9027	34.9211	1.86528	0.121711	0.815533	4.84381	0.805645	2.26885	1.28408	1.03408	0.978794	16.1696	0.779499	1.30804
Endocrine and other factor-regulated calcium reabsorption	0	0	0	0	0	0	0	0	0	0	0	0	0	0	0	0	0	0	0	0	0	0	0	0	0	0	0	0	0	0	0	0	0	0	0	0	0	0	0	0	0	0	0	0	0	0	0	0	0
Endocytosis	0.000713628	0.0368792	0.0249789	0.0279233	0.00574154	0.024479	0	0.00143599	0	0.00236202	0.00301013	0	0	0.00790581	0	0	0	0	0	0	0	0	0.000614001	0	0	0.0334913	0.0855215	0.0481816	0.00998718	0.0511848	0.00274187	0.000430777	0.00169891	0.0435679	0.0707742	0	0.0251526	0.0700145	0.0217551	0.124944	0.0491182	0.0875941	0.0752881	0.315514	0.123222	0.0443467	0.000223387	0.063045	0.332516
Energy metabolism	49.4915	72.7314	80.9577	56.6138	76.374	74.4931	44.8253	45.7491	58.8809	82.1769	46.885	46.3287	97.3201	94.5345	95.5866	97.2087	92.0454	97.6303	98.416	98.136	97.851	97.4183	25.0009	76.9231	96.909	84.8629	89.6293	81.1286	96.503	82.9577	131.13	98.4678	97.7813	95.9506	86.143	132.079	126.817	86.378	40.8502	80.9859	85.3777	80.4088	82.3831	77.8001	81.1813	81.1461	97.4165	81.6426	81.1361
Epithelial cell signaling in Helicobacter pylori infection	1.28524	3.97169	5.88804	0.94311	6.87908	3.5686	0.293861	0.46885	5.7658	5.77926	0.557627	0.590219	6.62123	8.75985	6.90216	6.86143	6.44013	8.30516	6.73178	6.678	6.5121	8.52529	7.69957	0.773169	6.56533	3.37561	4.46657	2.39075	6.33491	2.04246	8.32047	6.68221	6.57479	6.12043	2.99677	8.42748	7.57094	3.45864	7.99764	1.65551	2.28135	1.46187	2.16506	2.45617	2.26384	1.72437	6.60644	1.37533	3.82602
ErbB signaling pathway	0	0	0	0	0	0	0	0	0	0	0	0	0	0	0	0	0	0	0	0	0	0	0	0	0	0	0	0	0	0	0	0	0	0	0	0	0	0	0	0	0	0	0	0	0	0	0	0	0
Ether lipid metabolism	0.024977	1.62678	1.10139	0.901225	0.481572	2.04776	0.0125835	0.0380537	0.00462893	0.244469	0.0654703	0.0392054	0.00174151	0.00888529	0	0.000391656	0.00145452	0.000577068	0.00875034	0	0.0461033	0.000152994	3.68093	4.52531	0	1.65198	1.28316	2.79008	0.229271	3.4781	0.0608695	0.0150772	0.10958	0.468568	1.86809	0.00331247	0.397809	1.80694	0.13935	1.92815	1.43652	2.20678	2.13146	2.19091	2.41572	2.45015	0.00268064	2.24448	2.35338
Ethylbenzene degradation	5.45211	6.63518	6.03559	7.35081	6.18077	7.72596	5.52267	6.02827	1.19241	4.80729	6.06617	6.18091	4.49223	6.64123	4.11693	4.48995	5.27458	6.04844	4.60406	4.46449	4.38222	6.18846	19.3165	7.88699	4.54762	8.22848	7.34647	8.42654	5.05395	8.85168	5.70528	4.52402	4.69112	5.73943	9.22959	5.62899	7.98596	8.54565	8.53328	8.5563	7.32428	8.6847	8.27574	9.81475	9.16343	8.51931	4.32454	8.54497	10.2411
Fat digestion and absorption	0	0	0	0	0	0	0	0	0	0	0	0	0	0	0	0	0	0	0	0	0	0	0	0	0	0	0	0	0	0	0	0	0	0	0	0	0	0	0	0	0	0	0	0	0	0	0	0	0
Fatty acid biosynthesis	68.2378	45.6529	44.6773	43.7914	48.3344	60.1001	67.5548	71.2609	21.8259	45.8993	70.6282	72.5186	31.5662	41.7721	40.3319	33.4341	33.1897	37.7481	32.5817	31.3083	34.6063	37.1259	60.6977	75.9613	32.3478	53.5363	45.8265	58.2329	33.9833	60.7002	50.7564	31.653	32.3405	36.1712	53.974	50.625	52.563	52.5359	66.2254	59.6598	54.7846	61.1389	57.7672	56.5158	59.3031	62.5712	41.2034	61.9944	52.7824
Fatty acid elongation in mitochondria	0	0	0	0	0	0	0	0	0	0	0	0	0	0	0	0	0	0	0	0	0	0	0	0	0	0	0	0	0	0	0	0	0	0	0	0	0	0	0	0	0	0	0	0	0	0	0	0	0
Fatty acid metabolism	19.5734	63.0061	52.8245	41.0187	26.7699	63.0241	19.8656	20.1842	20.5015	35.67	21.8995	20.0817	44.3877	52.0084	48.3868	45.2187	43.0126	48.3746	43.2783	44.6392	44.6112	47.5804	53.4954	57.0398	43.8564	93.5496	84.0194	73.3989	52.061	77.3183	54.2172	44.8551	47.7708	61.9928	106.273	53.5185	53.1448	98.4997	57.2735	95.6988	83.5029	90.2945	86.0637	108.54	90.4385	79.6636	49.8454	89.3235	112.951
Fc epsilon RI signaling pathway	0	0	0	0	0	0	0	0	0	0	0	0	0	0	0	0	0	0	0	0	0	0	0	0	0	0	0	0	0	0	0	0	0	0	0	0	0	0	0	0	0	0	0	0	0	0	0	0	0
Fc gamma R-mediated phagocytosis	0.000713628	0.0368792	0.0249789	0.0279233	0.00574154	0.024479	0	0.00143599	0	0.00236202	0.00301013	0	0	0.00790581	0	0	0	0	0	0	0	0	0.000614001	0	0	0.0334913	0.0855215	0.0481816	0.00998718	0.0511848	0.00274187	0.000430777	0.00169891	0.0435679	0.0707742	0	0.0251526	0.0700145	0.0217551	0.124944	0.0491182	0.0875941	0.0752881	0.315514	0.123222	0.0443467	0.000223387	0.063045	0.332516
Flagellar assembly	1.53501	45.2293	38.2426	29.2413	15.5696	67.0101	0.631394	1.59969	1.04336	52.2378	2.37951	4.57705	85.7638	79.6753	23.7642	76.6107	77.1938	78.7988	82.7064	87.064	91.1953	80.6991	5.7231	5.25466	84.4868	86.3113	84.2967	82.314	86.66	76.5234	103.517	87.2659	86.9431	84.7946	86.5689	104.014	111.996	84.4095	4.97427	67.7948	73.9286	63.1053	62.296	61.044	59.7043	54.1259	36.4377	60.5549	64.4425
Flavone and flavonol biosynthesis	0.329696	0.0686363	0.00987537	0.0677141	0.0222485	0.120512	0.264253	0.0208218	0.0768402	1.25305	0.0255861	0.127596	2.17907	0.000559703	0.0220416	1.73269	2.16481	0.443958	2.10561	2.2091	1.6698	0.377131	0.002456	0.00055464	2.14587	0.103849	0.897473	0.11705	1.95792	0.0626808	0.00438699	2.17844	2.1109	1.74998	0.0712691	0	0.0231669	0.308346	0.0070557	0.00645092	0.511207	0.0978993	0.206298	0.0251294	0.0781904	0.0360317	0.000223387	0.0112971	0.14797
Flavonoid biosynthesis	0.0221225	0.793927	0.476922	0.41885	0.396166	0.804042	0.00962266	0.0251298	0.00879497	0.0767655	0.0368741	0.0563132	0.00261227	0.00118937	0.000173556	0.00587484	0.00630292	0.000577068	0.000460544	0	0.0465836	0.0673174	0.019034	3.83312	0	0.811061	0.697252	1.15007	0.1624	1.46219	0.032354	0.00904631	0.0632845	0.352387	1.08487	0.00165624	0.256822	1.21429	0.110539	2.3332	2.06259	2.29953	1.75247	1.81025	1.88517	2.48896	0.00312741	2.47443	1.52542
Fluorobenzoate degradation	0.0442449	3.17212	2.44619	2.49425	0.658124	4.27379	0.0436721	0.104109	0.0115723	2.64841	0.157279	0.150406	4.38339	2.2533	4.8207	4.51736	3.8763	2.94401	4.21398	4.43407	3.403	2.59233	0.180516	0.0881878	4.31666	6.86001	6.05358	5.76005	4.96667	6.4304	0.150803	4.41288	4.61382	5.50792	7.22985	0.0154582	1.38803	7.00321	0.3716	9.1817	9.87692	7.69651	4.83375	5.87005	4.05116	5.64826	4.43177	7.81357	7.08676
Focal adhesion	0	0	0	0	0	0	0	0	0	0	0	0	0	0	0	0	0	0	0	0	0	0	0	0	0	0	0	0	0	0	0	0	0	0	0	0	0	0	0	0	0	0	0	0	0	0	0	0	0
Folate biosynthesis	29.6869	52.872	53.1434	32.1279	55.6097	47.5668	25.2299	26.6282	40.7596	39.8909	27.922	27.0432	39.9098	37.4343	37.4781	39.4292	40.4885	37.1584	40.8185	40.1756	41.9449	36.5104	59.2732	71.8592	39.6906	43.6579	42.2118	44.4962	40.1402	44.1243	44.9425	40.1699	40.1589	40.0261	43.1317	44.9889	41.2377	43.9521	61.6016	52.5903	51.1816	54.3227	53.5924	49.7076	53.3815	57.6281	38.8675	56.3943	45.9284
Fructose and mannose metabolism	93.3632	55.0581	66.9254	94.4332	80.294	60.139	99.3406	95.2813	130.26	101.198	91.7239	92.725	113.576	84.4476	106.72	109.857	113.48	92.5055	112.505	113.076	98.434	91.8739	82.9939	58.7287	113.736	48.017	69.8828	47.578	105.234	44.1407	28.5368	112.017	109.82	98.4724	43.418	28.1654	36.2436	49.5366	104.132	47.7042	61.6986	48.108	53.1738	47.212	48.5468	49.1555	99.3378	48.4397	48.4169
G protein-coupled receptors	0	0	0	0	0	0	0	0	0	0	0	0	0	0	0	0	0	0	0	0	0	0	0	0	0	0	0	0	0	0	0	0	0	0	0	0	0	0	0	0	0	0	0	0	0	0	0	0	0
GTP-binding proteins	0	0	0	0	0	0	0	0	0	0	0	0	0	0	0	0	0	0	0	0	0	0	0	0	0	0	0	0	0	0	0	0	0	0	0	0	0	0	0	0	0	0	0	0	0	0	0	0	0
Galactose metabolism	93.7864	47.2187	43.6154	71.6973	51.1614	54.8898	103.907	98.2459	93.3706	76.25	95.5897	97.8125	77.8835	57.9364	60.261	73.5037	80.6153	57.5533	79.2008	77.7021	68.8145	56.1776	73.0004	52.5333	78.4991	33.1847	48.1537	39.5924	72.3849	37.1963	42.063	77.187	75.424	67.7391	30.2574	42.17	41.8904	34.4966	75.5683	32.5004	41.9496	34.0465	37.5113	31.6172	33.8307	35.6353	58.0966	33.6693	29.3063
Gastric acid secretion	0	0	0	0	0	0	0	0	0	0	0	0	0	0	0	0	0	0	0	0	0	0	0	0	0	0	0	0	0	0	0	0	0	0	0	0	0	0	0	0	0	0	0	0	0	0	0	0	0
General function prediction only	355.322	367.717	370.828	365.759	373.045	362.792	352.346	351.517	347.715	359.963	352.896	351.766	358.932	345.386	340.807	353.328	357.914	351.763	362.443	358.913	360.426	354.515	384.66	484.236	359.357	350.889	353.383	360.172	357.215	365.076	370.892	359.285	358.221	356.035	349.437	371.164	389.713	355.691	446.148	383.389	378.215	391.188	396.002	380.891	397.08	409.697	346.661	400.025	374.993
Geraniol degradation	0.927002	29.4276	24.1063	18.139	8.09485	32.6255	0.462628	0.992985	0.93921	13.7652	1.77823	0.916693	19.8119	24.4711	21.7521	20.3685	18.1185	23.1233	19.4543	20.1045	20.5515	23.0119	9.84428	20.51	19.562	47.0161	42.3117	41.064	24.2914	43.4395	25.8268	20.169	21.8688	30.0977	53.9034	25.3548	20.3273	49.3213	7.34616	45.9425	38.7766	41.8579	40.2221	53.1708	43.6597	35.5454	22.6943	41.2147	57.9185
Germination	0.0242633	0.0138297	0.00697085	0	0.0272723	0	0.000740204	0.00646194	0.00416604	0.0224392	0.0022576	0.0356413	0	0	0.00138845	0.000391656	0.191027	0.00096178	0.00184218	0	0.000480243	0.053548	0.557513	0.106491	0.00178007	0	0	0	0	0	0	0	0	0	0	0	0	0	0.103484	0	0	0	0	0	0	0	0.00178709	0	0
Glioma	0	0	0	0	0	0	0	0	0	0	0	0	0	0	0	0	0	0	0	0	0	0	0	0	0	0	0	0	0	0	0	0	0	0	0	0	0	0	0	0	0	0	0	0	0	0	0	0	0
Glutamatergic synapse	6.79802	9.76326	10.6485	10.539	9.85392	6.89461	6.96754	6.56964	9.06483	7.29863	6.86912	6.45535	6.70221	4.40494	5.49114	6.37773	6.6811	5.0153	7.06659	6.678	6.49433	5.00719	4.45151	8.53425	6.6708	6.43086	6.9524	7.50035	6.69445	7.29506	5.66141	6.65593	6.64487	6.72355	6.72132	5.62568	4.77701	6.8112	8.32043	6.8261	6.28562	6.9457	7.00009	7.89064	7.58979	7.29661	5.44215	6.71812	8.01323
Glutathione metabolism	31.9141	49.8581	45.2524	39.0668	36.2686	57.279	31.0538	31.3519	22.7743	38.0846	32.009	31.8084	42.1476	50.5706	42.3987	42.7438	40.2243	46.6329	41.8207	42.3706	43.2147	45.2493	28.6775	38.6695	42.0082	65.9525	56.0766	63.8031	44.9935	63.9342	48.1203	42.5332	43.3961	46.3972	65.1313	47.842	50.5535	63.0699	23.5178	59.9484	57.3871	58.1165	55.8098	57.2135	55.5082	55.2694	43.3893	57.372	56.1421
Glycan bindng proteins	0	0	0	0	0	0	0	0	0	0	0	0	0	0	0	0	0	0	0	0	0	0	0	0	0	0	0	0	0	0	0	0	0	0	0	0	0	0	0	0	0	0	0	0	0	0	0	0	0
Glycan biosynthesis and metabolism	0.402486	5.68759	5.53718	3.08832	4.1497	8.44495	0.153963	0.386281	4.32388	10.9727	0.443994	0.657938	17.5423	17.5039	13.6818	17.1107	15.8838	17.5105	17.1097	17.8196	17.7642	17.3664	0.14122	0.0521362	17.3205	9.03747	11.4039	10.5012	16.5739	9.61699	16.7051	17.8268	17.3242	15.4286	8.11874	16.8561	20.2492	7.98094	0.412758	6.07779	8.61458	5.88169	6.86058	5.35226	5.90481	5.30259	14.0604	5.525	5.71388
Glycerolipid metabolism	53.754	35.1991	33.0569	37.6727	33.578	31.0196	54.616	54.7764	39.1089	41.2804	54.2599	55.2219	40.0726	27.5375	40.7048	39.3121	40.6975	30.9576	39.4452	40.0266	38.0842	30.0583	58.9975	30.5696	40.4409	28.1008	33.8196	28.4989	38.8649	28.9252	39.1764	39.9446	39.4496	38.2735	29.3198	39.3439	33.3842	29.8477	68.0411	28.5212	30.3415	28.4582	29.2577	31.7444	29.3795	27.6193	38.4813	27.9125	32.6535
Glycerophospholipid metabolism	61.7416	50.5045	49.6353	65.7224	57.8625	52.5241	62.4473	62.1797	54.9412	59.3403	61.6324	61.9267	62.2242	53.8744	57.4197	60.9891	61.4142	56.986	61.4583	62.4372	63.565	57.1713	68.1406	56.4119	62.2409	51.9458	55.5293	54.0207	61.1337	55.3704	67.2032	62.482	61.9631	60.0357	51.658	67.4634	68.6223	52.955	69.7709	49.8385	52.0075	50.7667	52.8816	50.6808	52.3643	52.6937	58.4328	51.0606	50.2291
Glycine, serine and threonine metabolism	49.1061	95.49	98.0339	68.1455	85.0738	90.2385	44.8897	45.6809	48.6514	74.56	48.8288	47.1292	77.9392	85.7329	86.2925	79.9645	74.2324	84.5451	78.7439	78.0742	80.2083	83.2596	99.6032	124.113	77.5357	90.8968	86.2641	93.0111	79.5531	94.113	92.7761	78.2325	78.6728	80.513	90.9022	92.7922	87.4444	91.197	107.7	96.7835	92.1443	99.7984	99.4267	97.7544	100.817	105.363	86.0438	100.746	96.1421
Glycolysis / Gluconeogenesis	167.334	107.737	107.652	151.057	121.335	103.288	174.717	171.112	124.515	116.545	169.54	169.872	98.9423	113.045	111.538	100.804	103.095	110.52	98.1793	98.0037	97.3952	112.796	153.283	113.56	100.009	94.6076	96.3912	93.0143	97.193	92.1189	87.3071	98.1004	97.6246	97.2867	93.8398	87.1942	102.946	95.7384	142.557	101.708	102.322	101.954	100.015	99.976	99.2654	102.35	108.42	103.093	93.9758
Glycosaminoglycan biosynthesis - chondroitin sulfate	0	0	0	0	0	0	0	0	0	0	0	0	0	0	0	0	0	0	0	0	0	0	0	0	0	0	0	0	0	0	0	0	0	0	0	0	0	0	0	0	0	0	0	0	0	0	0	0	0
Glycosaminoglycan degradation	1.07972	5.35414	5.92638	1.82549	4.35711	7.31327	0.386387	0.199602	1.48635	2.89111	0.316816	0.25733	2.24046	2.18242	0.669753	1.96964	2.47899	2.10187	4.15872	2.221	1.8667	2.15859	0.216742	15.333	2.32432	2.93997	2.60421	6.84519	2.39605	8.49394	0.137093	2.21333	2.28419	2.43553	2.73074	0.00717702	0.517615	3.76805	0.314567	6.34296	5.74721	7.23314	6.78826	4.72712	6.74607	8.50506	1.01797	7.73449	4.0222
Glycosphingolipid biosynthesis - ganglio series	0.703637	3.81034	4.26964	1.18534	3.26407	5.28935	0.0925256	0.142163	1.3984	1.12196	0.21974	0.0997955	0.0583407	2.18186	0.647538	0.225202	0.0717563	1.6558	1.69803	0.011903	0.196419	1.7732	0.192182	11.4994	0.158426	2.13462	1.24291	5.07032	0.26618	6.15887	0.0943203	0.0267082	0.106607	0.403644	1.86908	0.00496871	0.305803	2.43884	0.234602	5.06126	4.22908	5.69141	5.19913	3.45452	5.28829	6.66427	1.01574	6.13249	2.67426
Glycosphingolipid biosynthesis - globo series	6.0851	5.54776	6.3882	5.5707	6.09967	8.15842	5.98973	6.06776	2.53295	4.39099	6.00973	6.26217	2.32971	3.27133	3.46835	2.47644	2.13863	2.5214	4.33004	2.22321	2.01174	2.29966	0.366558	15.3325	2.52858	3.40391	2.78129	7.14527	2.37304	8.4912	0.137093	2.21807	2.26762	2.35822	2.98563	0.00717702	0.498419	3.95723	0.334558	6.75276	6.16321	7.73736	7.35016	4.94615	7.28481	9.12195	3.3088	8.22428	3.77863
Glycosphingolipid biosynthesis - lacto and neolacto series	0	0.0327815	0.0290452	0.0041885	0.00430616	0.0536656	0	0	0	0.00236202	0.000752533	0.000712825	0.000435378	0	0	0	0	0.000192356	0	0	0	0	0.00675401	3.83312	0	0.0555593	0.0550021	0.0573465	0.00217113	0.0780089	0.000548374	0	0.000849456	0.00298995	0.0739912	0	0.00661911	0.0887557	0.0417462	0.940477	0.811962	1.22448	1.17696	0.907141	1.13192	1.65429	0.00134032	1.40047	0.6243
Glycosylphosphatidylinositol(GPI)-anchor biosynthesis	0	0	0	0	0	0	0	0	0	0	0	0	0	0	0	0	0	0	0	0	0	0	0	0	0	0	0	0	0	0	0	0	0	0	0	0	0	0	0	0	0	0	0	0	0	0	0	0	0
Glycosyltransferases	61.0844	47.1475	49.0393	48.5035	51.5892	42.9284	62.1498	60.631	33.1658	60.0885	61.3856	61.5204	61.8224	51.4856	44.496	58.8663	60.015	52.2904	61.2994	62.3222	61.0302	51.1105	35.3474	47.4451	61.9797	34.1297	43.6063	40.6328	58.5435	38.8517	61.3312	62.0568	60.7098	55.5187	32.0582	61.7991	48.0495	33.8934	33.3329	35.6746	40.6586	36.5742	39.1285	35.1747	37.3374	39.4832	46.338	36.5431	32.9756
Glyoxylate and dicarboxylate metabolism	21.5173	66.1259	61.2522	47.7482	41.5149	69.5961	20.0669	20.5296	21.1644	61.5559	22.3863	22.2993	83.7376	60.514	75.9152	81.5938	77.5022	66.7185	83.2029	84.5926	79.2915	63.8616	42.8573	71.3883	82.9511	90.5102	90.1357	81.3959	86.5306	83.3195	65.2148	84.4413	85.7551	88.1805	94.3083	64.7494	71.5533	95.0945	52.8742	80.769	80.5301	79.5134	79.6795	83.0819	80.1587	79.8893	76.0205	78.3453	87.9498
GnRH signaling pathway	0.000713628	0.0368792	0.0249789	0.0279233	0.00574154	0.024479	0	0.00143599	0	0.00236202	0.00301013	0	0	0.00790581	0	0	0	0	0	0	0	0	0.000614001	0	0	0.0334913	0.0855215	0.0481816	0.00998718	0.0511848	0.00274187	0.000430777	0.00169891	0.0435679	0.0707742	0	0.0251526	0.0700145	0.0217551	0.124944	0.0491182	0.0875941	0.0752881	0.315514	0.123222	0.0443467	0.000223387	0.063045	0.332516
Hedgehog signaling pathway	0	0	0	0	0	0	0	0	0	0	0	0	0	0	0	0	0	0	0	0	0	0	0	0	0	0	0	0	0	0	0	0	0	0	0	0	0	0	0	0	0	0	0	0	0	0	0	0	0
Hematopoietic cell lineage	0	0.0225373	0.0151035	0.0174521	0.00215308	0.011298	0.000740204	0.00143599	0	0.00236202	0.00301013	0	0	0	0	0	0	0	0	0	0	0	0	0	0	0.0160966	0.0650634	0.0314228	0.00825028	0.0333933	0.00164512	0.000430777	0.00169891	0.0448493	0.0611231	0	0.0244907	0.0558701	0.00352785	0.102196	0.0340049	0.0449012	0.0399835	0.217478	0.0483061	0.0122745	0	0.0207721	0.238581
Hepatitis C	0	0	0	0	0	0	0	0	0	0	0	0	0	0	0	0	0	0	0	0	0	0	0	0	0	0	0	0	0	0	0	0	0	0	0	0	0	0	0	0	0	0	0	0	0	0	0	0	0
Histidine metabolism	17.491	60.8824	64.3206	28.4204	50.8026	49.12	13.6923	14.4956	28.8484	27.7478	17.1969	15.7221	24.6407	38.6892	37.3531	27.4747	26.4921	35.863	27.4296	24.6643	27.9934	36.2564	72.1973	76.1044	24.7069	51.3843	43.0509	55.993	27.9667	58.0783	34.2306	24.9747	25.998	30.6944	52.9158	33.7833	44.3024	50.7226	81.835	58.6817	50.8049	61.3737	58.5312	60.1676	61.5866	63.5456	38.8659	61.2666	61.0097
Homologous recombination	130.484	88.9173	96.0379	105.802	116.288	73.2347	129.077	130.2	131.677	88.5998	128.758	127.974	61.0522	59.5197	55.8841	59.7088	67.274	61.2523	62.2067	60.3119	65.3183	64.5539	83.4458	81.0202	61.7233	63.0878	61.9505	65.0747	59.9786	65.2603	72.8942	60.4707	60.1478	59.814	62.3755	73.0974	75.8219	63.6714	86.1895	69.287	67.9033	70.2821	70.5088	67.6956	71.089	71.6761	59.0507	71.5488	64.324
Huntington's disease	0.613006	11.4689	10.4836	6.22341	5.20184	13.6822	0.21614	0.361869	0.961892	6.58412	0.703618	0.527491	8.82381	6.632	6.14805	8.30076	8.08665	7.08062	8.65087	8.89504	8.77596	7.00392	4.37598	16.185	8.69918	17.8602	14.6513	16.1039	9.95808	16.3589	8.60618	8.96748	9.31258	10.4892	18.6354	8.45674	12.2268	17.5142	5.11362	18.7786	17.5609	18.7643	17.3669	17.5537	17.1258	18.1148	6.46548	18.7524	14.2438
Hypertrophic cardiomyopathy (HCM)	0.00570902	0.910199	0.742395	0.424434	0.147127	1.08524	0.00518143	0.0107699	0.00185157	0.0354302	0.0270912	0.0114052	0	0	0	0	0	0	0	0	0	0.000152994	0.00552601	0	0	1.21971	0.777072	1.54914	0.0499359	1.40635	0.0230317	0.00473854	0.0203869	0.0606533	1.22667	0.00165624	0.0556005	0.967472	0.047038	0.67497	0.483626	0.828096	1.01873	1.02751	1.02139	0.698856	0.000446773	0.607856	0.268091
Indole alkaloid biosynthesis	0	0	0.000580904	0.00139617	0	0.003766	0.000740204	0	0	0.000590504	0	0	0	0	0	0	0	0	0	0	0.0461033	0	0.001228	0	0	0.0090868	0.00737833	0.00733198	0	0.0145069	0	0	0	0.00341709	0.0153426	0	0.00132382	0.0258134	0.000587975	0.023427	0.00302266	0.0272352	0.0144621	0.0642196	0.0270187	0.0134624	0	0.00728844	0.200341
Influenza A	0.0192679	0.728364	0.607625	0.874698	0.193777	1.04004	0.0222061	0.0488236	0.00370314	0.12932	0.0278437	0.0114052	0.00565991	6.99629e-05	0	0	0	0.000577068	0	0.000440851	0	0.000305988	0.0509621	0.0177485	0	3.63108	2.29231	1.12939	0.488069	1.3631	0.0460634	0.0142156	0.172015	0.761157	3.96162	0.00828118	0.520924	3.64004	0.239306	3.09305	2.49823	2.92079	2.53512	3.60809	2.559	2.4949	0.00402096	2.68907	2.28065
Inorganic ion transport and metabolism	8.04758	35.9629	32.1321	18.9662	17.4859	40.8021	7.50715	7.23594	10.1184	40.8936	8.65939	8.56103	63.762	58.1142	52.1285	62.1488	58.1842	60.2638	62.9297	64.5255	61.8164	59.5623	24.4305	44.1017	63.029	41.8434	48.5256	46.11	61.3655	43.3368	61.4513	64.4218	63.2271	58.4113	39.2319	61.8173	59.7401	40.8124	18.5612	40.7848	44.2654	41.1387	44.3485	40.8186	43.5951	43.7674	52.2014	40.8714	41.1713
Inositol phosphate metabolism	6.61461	16.8005	14.0044	11.2957	8.45442	17.9306	6.49159	6.89561	13.7345	8.27237	7.13326	6.79536	9.14294	13.1597	26.2103	12.0376	9.81753	9.71032	8.96956	8.97131	9.18273	7.76767	20.8441	13.993	9.08501	19.3032	15.8034	19.209	10.338	19.5507	5.93066	9.01443	9.42684	11.358	19.7106	5.64942	9.55138	18.9456	9.19711	18.2907	15.8331	18.2663	16.8046	20.2832	17.7836	16.5564	23.4806	16.9689	21.2204
Insulin signaling pathway	5.86745	5.88377	5.83169	1.76824	4.00903	4.83178	5.61963	6.36501	11.1548	6.33434	6.24903	6.08824	6.70656	6.59618	5.51874	6.48465	6.86194	6.62724	6.9183	6.67668	6.59662	6.87847	0.540321	12.9686	6.70729	4.85313	5.51664	4.13366	6.47994	4.40518	2.85758	6.63569	6.64614	6.44036	4.76092	2.81781	4.12635	5.38934	0.434514	5.22593	5.28399	6.01087	6.71213	6.05681	6.60648	7.26335	5.45734	6.23307	5.8128
Ion channels	6.42693	2.2901	1.32272	4.62899	2.68561	3.46818	6.51306	6.40809	12.2111	4.26875	5.98263	5.99486	4.5079	4.39003	3.46835	4.28394	5.30948	4.39745	4.33833	4.44377	4.16083	4.51516	3.94987	9.09388	4.45951	1.61485	2.45564	1.91312	4.13078	2.04931	2.79451	4.42752	4.29655	3.93392	1.28779	2.81063	3.43532	1.68989	4.08466	3.71505	4.02316	3.82212	3.77632	2.97644	3.54518	4.63858	3.30657	4.3563	3.10737
Isoflavonoid biosynthesis	0.00142726	0.540383	0.411861	0.209425	0.0760754	0.589693	0	0.00215398	0.000462893	0.00354302	0.0120405	0.00712825	0	0	0	0	0	0	0	0	0	0	0.001228	0	0	0.17187	0.108998	0.893978	0.0165006	0.763666	0.0115158	0.00172311	0.00339782	0.00341709	0.152437	0	0.00860485	0.092999	0.0094076	0.201337	0.0895463	0.112621	0.117824	0.117891	0.144509	0.0811702	0	0.0954786	0.0241074
Isoquinoline alkaloid biosynthesis	0.785704	3.24844	5.17121	1.61397	5.82766	4.0585	0.167286	0.399922	5.02609	4.08688	0.359711	0.457634	4.4069	6.59492	6.85235	4.99166	4.26077	6.26869	4.59992	4.47684	4.90328	6.30734	0.517603	11.6047	4.37896	5.52503	5.04376	4.95197	4.57109	5.10041	5.61425	4.4762	4.50594	4.59299	5.42338	5.62347	4.56586	5.49507	0.52271	7.31738	6.87391	8.02848	7.76488	7.28691	7.78752	8.62068	6.59728	8.28623	6.66446
Leishmaniasis	0	0	0	0	0	0	0	0.000717994	0	0	0	0	0	0	0	0	0	0	0	0	0	0	0	0	0	0	0.00134151	0	0	0	0	0	0	0	0	0	0	0	0	0	0	0	0	0	0	0	0	0	0
Leukocyte transendothelial migration	0	0	0	0	0	0	0	0	0	0	0	0	0	0	0	0	0	0	0	0	0	0	0	0	0	0	0	0	0	0	0	0	0	0	0	0	0	0	0	0	0	0	0	0	0	0	0	0	0
Limonene and pinene degradation	6.2421	31.0584	25.5185	20.9439	11.6804	30.4434	5.89647	6.83745	1.5044	12.9503	7.7842	6.89658	15.5273	22.2956	19.0983	16.383	15.3457	20.4465	15.2597	15.6511	16.6788	20.6279	28.5363	24.4081	15.4318	45.4862	40.6781	36.5685	20.3213	39.0192	20.2865	15.6945	17.4381	27.1052	53.6275	19.7374	13.8895	47.8867	26.8581	49.8646	41.2775	45.8206	41.3276	58.8494	45.355	39.185	19.5559	45.114	60.508
Linoleic acid metabolism	0.269038	3.041	3.13165	2.25202	3.04876	4.39618	0.559595	0.17519	0.0351799	2.9726	0.319826	0.452644	4.44434	1.18503	0.0827863	3.51002	4.1226	1.06373	4.19556	4.40586	3.42845	0.889508	0.596195	8.49709	4.37362	6.95607	6.122	5.10515	4.93366	5.88351	0.137642	4.38186	4.56498	5.24395	7.13087	0.013802	1.2808	7.12733	8.29927	7.72855	7.34809	7.62842	7.0422	7.5078	7.16404	7.29265	0.0263596	7.75162	9.16498
Lipid biosynthesis proteins	66.0969	71.2148	71.3449	61.5109	63.5546	77.3292	64.9589	67.1733	35.0965	60.4588	67.8453	67.98	51.3115	55.0468	53.3748	51.9783	51.4435	51.1855	52.0498	51.3071	53.2325	49.7069	55.1858	78.0629	51.6304	80.8496	73.3745	83.0082	55.1696	86.7158	70.6371	51.7294	52.9224	59.738	85.0369	70.3265	75.2216	82.6941	60.4697	87.3581	80.4689	84.9571	80.5119	87.1076	82.8851	81.9934	54.2818	85.0007	87.2876
Lipid metabolism	17.6373	10.8937	12.1089	27.6769	16.6806	14.785	17.491	18.6003	12.9064	13.7156	17.765	18.2476	11.1553	28.4709	19.4051	13.5948	11.7055	24.6464	11.3962	11.1363	10.3708	25.2791	8.40199	6.19589	11.3644	13.6003	11.5058	13.1724	11.1887	12.1119	8.52063	11.1231	11.237	11.2525	11.9735	8.44238	8.78224	12.2257	8.6056	9.53005	8.9739	9.39208	10.2664	10.4784	10.5074	9.51236	17.8519	8.72645	13.9225
Lipoic acid metabolism	0.442449	7.21654	7.64295	2.37837	4.91548	6.16463	0.132497	0.227604	0.173585	5.05708	0.641158	0.455495	6.68828	6.59555	6.13886	6.59001	6.46001	6.68918	6.89113	6.70005	7.25647	6.68294	15.3648	8.47934	6.64276	6.07647	6.22261	6.2204	6.54247	6.19363	8.38354	6.74295	6.6351	6.39935	5.90989	8.43189	10.4086	5.9926	12.1023	6.83357	6.86144	7.01342	7.05284	6.64286	6.9962	7.29661	6.45163	7.1864	6.06842
Lipopolysaccharide biosynthesis	7.14555	23.8158	34.7683	10.1529	51.5483	28.557	1.97635	1.71816	12.0704	49.4913	3.04851	4.12013	61.4201	49.434	44.8254	58.9486	54.913	52.9177	61.269	62.42	63.7979	52.6744	0.814165	42.5104	60.7367	28.6434	38.9257	36.6177	57.7211	35.6378	63.9941	62.2339	60.6015	53.5189	25.6113	64.5948	58.3329	27.5199	2.09789	27.5278	34.402	30.8339	35.3654	25.7887	34.0153	34.4922	48.1291	31.7087	27.7181
Lipopolysaccharide biosynthesis proteins	19.0167	32.0357	42.7876	18.0175	62.7881	41.9213	13.7996	13.7051	15.5713	76.7313	15.2787	17.3666	100.905	76.7939	78.3745	97.3544	91.3211	80.5989	100.525	102.477	102.833	76.1678	12.8381	55.0009	99.9569	40.6224	59.4485	51.5066	94.067	48.8968	105.534	102.238	99.1442	86.7697	35.6219	106.708	99.376	38.3658	14.4318	37.781	50.6844	41.5174	48.9037	34.7701	45.54	46.4678	81.7877	42.6625	37.5124
Long-term depression	0	0	0	0	0	0	0	0	0	0	0	0	0	0	0	0	0	0	0	0	0	0	0	0	0	0	0	0	0	0	0	0	0	0	0	0	0	0	0	0	0	0	0	0	0	0	0	0	0
Long-term potentiation	0	0	0	0	0	0	0	0	0	0	0	0	0	0	0	0	0	0	0	0	0	0	0	0	0	0	0	0	0	0	0	0	0	0	0	0	0	0	0	0	0	0	0	0	0	0	0	0	0
Lysine biosynthesis	77.2259	67.6119	69.1618	83.7337	75.4625	62.0801	76.6452	79.4568	43.8332	60.3294	79.8595	80.5478	49.287	49.5061	51.1758	49.5563	47.9366	49.7494	50.3232	49.1138	51.5887	49.7557	71.5501	82.4418	49.8294	57.5659	54.7341	60.7931	49.7357	61.7551	70.0421	49.3239	49.3126	50.1133	57.9566	70.2746	64.0095	57.2874	58.7693	65.9142	63.2254	68.0467	67.029	64.309	66.9572	70.8529	52.8888	69.1549	57.835
Lysine degradation	7.03209	42.7491	34.361	25.3362	14.0208	42.9952	6.84023	7.23307	3.50364	23.9154	8.70755	7.62295	33.0147	43.023	32.165	33.5653	30.3937	39.6003	32.4025	33.45	33.059	39.5014	36.81	52.8789	32.6402	60.8597	55.7721	49.4351	37.4658	51.0581	28.7847	33.3951	35.139	42.934	67.5225	28.1864	25.3029	62.5561	39.6272	64.4519	56.9099	63.0718	60.4623	72.6969	63.5844	58.4006	32.6745	62.857	72.5023
Lysosome	1.47079	6.6905	7.173	2.39373	5.2614	9.01362	0.438941	0.299403	2.21355	3.16746	0.439479	0.625148	2.24133	2.18361	0.669927	1.9763	2.29329	2.10168	4.48478	2.22145	1.91425	2.21949	0.389891	22.9993	2.34479	4.41385	3.57983	9.19378	2.57322	11.4536	0.186995	2.22582	2.35766	2.68071	4.22566	0.0104895	0.76186	5.57746	0.500367	9.25572	8.13134	10.7424	10.0895	7.3471	10.297	12.8601	1.02266	11.3725	5.99984
MAPK signaling pathway	0	0	0	0	0	0	0	0	0	0	0	0	0	0	0	0	0	0	0	0	0	0	0	0	0	0	0	0	0	0	0	0	0	0	0	0	0	0	0	0	0	0	0	0	0	0	0	0	0
MAPK signaling pathway - yeast	0.302578	3.87693	3.95363	1.96022	4.01693	5.25703	0.0747606	0.142881	0.251351	2.22856	0.205441	0.283704	2.29009	3.29644	3.45759	2.54498	2.21523	2.81667	2.63616	2.22718	2.50351	2.35535	0.358576	3.90411	2.29673	5.36381	4.08089	5.01795	2.64964	5.12423	2.86196	2.26201	2.40906	2.98013	5.52162	2.81726	4.09524	5.50816	4.23518	5.79836	5.35804	5.44519	4.75761	5.04512	4.70166	4.94149	3.30813	5.69373	4.90337
Measles	0	0	0	0	0	0	0	0	0	0	0	0	0	0	0	0	0	0	0	0	0	0	0	0	0	0	0	0	0	0	0	0	0	0	0	0	0	0	0	0	0	0	0	0	0	0	0	0	0
Meiosis - yeast	0.0456722	5.16821	4.25338	2.26179	0.658842	4.78439	0.0488535	0.0962111	0.00879497	0.173608	0.28521	0.0684312	0.00217689	0.000839555	0	0	0.0499385	0.000769424	0	0.000881701	0	0.0053548	0.112976	0.00055464	0.000445016	5.31578	3.59794	5.91586	0.885819	6.29847	0.126674	0.0297236	0.246342	1.25535	5.27837	0.0104895	0.906156	4.7281	4.04938	3.41627	2.62329	2.96164	2.29395	3.78462	2.75263	2.7388	0.0033508	2.17742	3.77614
Melanogenesis	0	0.0107564	0.0133608	0.00279233	0.00143539	0.00972884	0	0	0	0	0	0	0	0	0	0	0	0	0	0	0	0	0	0	0	0.0166159	0.0114029	0.0314228	0.0017369	0.0172441	0.000548374	0	0.00254837	0.00555277	0.0205394	0	0	0.00530413	0.00529178	0.000339522	0.015869	0.0250269	0.0233946	0.0372288	0.0143281	0.0190057	0	0.00838171	0.0835447
Membrane and intracellular structural molecules	24.1456	77.2896	84.4594	51.915	61.067	97.6861	21.309	21.3775	37.7114	84.1421	22.8206	22.7484	107.903	111.905	95.9203	107	101.2	108.975	108.512	109.155	107.633	107.211	32.6372	87.9854	106.912	96.7944	97.398	113.933	106.31	109.506	109.497	109.243	108.087	102.581	92.6028	109.633	115.935	90.7543	25.6004	93.9529	98.5134	94.8891	96.5985	85.0147	93.7565	95.6332	96.7438	95.2548	80.9918
Metabolism of cofactors and vitamins	12.739	19.6003	18.3932	15.6119	17.7184	19.6196	12.7589	12.3804	5.44686	19.3603	13.1347	12.9962	24.2553	25.245	23.3464	24.5149	22.4694	25.9517	23.6688	24.4928	24.4266	25.7777	20.2534	11.8965	24.1137	21.747	22.356	21.8016	24.0773	20.9622	22.4735	24.478	24.3611	23.6565	21.1419	22.4928	23.4853	21.5553	20.8772	18.8683	19.5887	18.1158	19.0015	18.9104	18.4972	17.9014	22.9427	17.7652	19.7481
Metabolism of xenobiotics by cytochrome P450	0.750023	19.3672	15.5316	11.2657	5.73508	23.7079	0.46929	0.528443	0.127758	6.01428	0.98657	0.699282	8.88084	16.5635	12.9957	9.92379	8.40907	12.9708	8.51915	8.94882	9.26101	12.3131	12.3586	4.17478	8.75481	33.3415	24.6601	27.7958	12.1835	27.9225	14.3997	9.06311	10.1833	14.4415	34.3532	14.1006	13.415	31.6805	17.4288	28.4917	25.325	26.2613	22.9437	27.9343	23.3908	22.1872	13.1101	25.3671	28.2373
Methane metabolism	113.184	92.9525	100.238	104.856	105.415	82.4375	113.883	111.546	89.0764	97.5926	112.282	111.834	87.2058	94.5204	93.9213	88.5061	86.9386	92.7733	88.028	86.9503	87.6616	93.6953	82.4867	92.7026	87.6077	89.0953	88.815	81.0487	87.4516	81.7079	92.6927	86.9549	87.3657	89.0519	88.4962	92.7983	88.3896	92.6288	103.477	85.2995	83.5104	82.7809	84.3082	89.3379	85.4478	87.3008	93.6229	82.9268	93.174
Mineral absorption	0.0499539	0.791366	0.651193	0.616407	0.356693	1.12886	0.0584762	0.0416436	0.00925786	0.190733	0.046657	0.0142565	0.000870756	0.0195896	0.000347112	0.000783313	0	0	0.00138163	0.000440851	0	0.00703773	7.51169	0.0476991	0.000445016	1.65146	1.10776	1.2755	0.210165	1.34641	0.032354	0.00818476	0.0866445	0.330603	1.68027	0.00276039	0.279327	1.66762	4.04997	0.989028	0.638915	0.956911	0.96641	1.47736	1.40907	0.936823	0.00111693	0.872426	2.17009
Mismatch repair	117.65	74.6655	83.2575	91.6681	99.6889	64.1991	118.24	116.879	101.28	79.2882	115.971	115.474	54.1314	50.6231	45.7288	52.2187	58.6666	52.2931	55.1051	53.5633	56.6807	55.3935	71.9161	68.0183	54.8492	56.3955	55.5182	57.8027	53.6498	58.5934	59.0056	53.6515	53.5769	53.7623	56.4857	59.0542	62.0588	57.5056	73.9555	61.1592	60.0939	61.3715	60.9068	59.0203	61.0454	61.8913	48.3197	62.3756	54.7871
N-Glycan biosynthesis	0.525944	3.21925	3.89031	1.00803	3.88272	2.14913	0.162845	0.148625	0.907733	1.18337	0.33563	0.198165	0.00435378	2.18005	0.0159672	0.158229	0.0993922	1.58886	0.166717	0	0.0105653	1.75821	0.114818	7.66679	0.0106804	2.53963	1.68763	2.61647	0.279207	2.68186	0.054289	0.0146464	0.104908	0.519398	2.73767	0.00441663	0.392513	2.64075	0.194032	4.09837	3.45037	4.45295	3.95326	3.90468	4.19199	4.99336	0.0221153	4.67262	2.41074
NOD-like receptor signaling pathway	0.782136	1.68774	2.93647	0.809776	3.32148	2.1121	0.255371	0.363305	6.59669	3.50051	0.304776	0.197453	4.40994	2.20474	2.06011	3.93419	4.45277	2.65797	4.56722	4.4354	4.02972	2.64986	0.181744	7.68399	4.326	1.92458	2.84233	2.83983	4.10169	2.81516	2.80438	4.38315	4.31014	3.82799	1.83666	2.81008	0.798265	2.03537	0.192856	3.10697	3.38462	3.58326	3.92944	2.91843	3.77893	4.49564	2.15144	3.85996	2.41573
Naphthalene degradation	17.6609	22.3355	19.4638	19.0214	16.5529	24.3155	18.3445	18.5953	14.6941	12.7466	18.5898	18.4836	11.3107	12.3618	13.0276	11.405	12.5719	11.5456	11.4243	11.1588	11.0379	11.5572	35.7434	15.9143	11.4107	28.795	25.3442	25.9198	13.9933	27.6743	14.4272	11.2855	12.2356	17.3456	32.5408	14.0918	16.7305	30.1755	29.4552	28.7321	23.879	26.9488	25.2173	33.7814	27.5595	23.8728	13.0701	26.0146	38.3354
Neuroactive ligand-receptor interaction	0	0	0	0	0	0	0	0	0	0	0	0	0	0	0	0	0	0	0	0	0	0	0	0	0	0	0	0	0	0	0	0	0	0	0	0	0	0	0	0	0	0	0	0	0	0	0	0	0
Neurotrophin signaling pathway	0	0	0	0	0	0	0	0	0	0	0	0	0	0	0	0	0	0	0	0	0	0	0	0	0	0	0	0	0	0	0	0	0	0	0	0	0	0	0	0	0	0	0	0	0	0	0	0	0
Nicotinate and nicotinamide metabolism	46.0725	44.525	52.7484	42.6578	56.4372	40.3119	44.6291	43.8737	42.133	49.7883	44.638	43.7425	46.6721	45.1013	42.2488	45.9464	45.9817	46.4093	46.6375	46.8324	48.0161	46.6551	29.1086	43.0634	46.5963	40.4505	41.9713	42.4241	45.8524	42.2239	44.9107	46.8216	46.4024	44.8143	39.0634	44.9828	48.9808	39.9694	34.0326	40.7603	41.4962	40.6463	42.012	40.6845	41.944	41.6985	44.1396	40.6225	40.4627
Nitrogen metabolism	46.1139	73.0966	73.1463	62.0589	64.0584	71.3925	45.0126	45.3808	54.183	80.7497	46.7345	47.4	103.787	74.7398	95.0746	100.797	97.4165	80.7697	103.298	104.615	99.3517	77.5684	78.7794	66.4925	103.162	73.5358	85.3716	77.6881	101.232	74.2352	67.6918	103.949	103.167	97.7621	73.4703	67.4949	61.7629	75.3815	94.3094	72.6496	78.726	71.8143	74.0805	73.4071	72.8059	70.6082	95.4554	72.2561	78.8883
Nitrotoluene degradation	0.68651	4.14071	3.3826	2.14381	3.03512	5.07783	0.0858637	0.185242	0.0268478	10.0888	0.431201	0.836144	17.5039	9.86736	9.63237	15.9866	15.7457	10.937	16.8882	17.7724	16.1314	10.2996	0.132624	3.86806	17.2644	7.00021	10.8736	5.99546	16.6291	5.78333	5.65757	17.5744	17.328	15.7417	6.3182	5.62678	5.12981	7.54353	0.387476	5.66799	8.33952	5.13603	5.56366	4.94926	5.09179	5.43088	9.75016	5.0928	7.16531
Non-homologous end-joining	0.0499539	4.67802	3.56385	2.77907	0.897833	5.90164	0.0421917	0.101237	0.0111094	0.258641	0.155774	0.0648671	0.00740143	0.00279852	0	0	0.00048484	0.000577068	0	0.000881701	0	0.000611977	0.0963981	0.035497	0	6.80913	4.63929	8.08036	1.00306	8.57496	0.167802	0.0430777	0.366115	1.69616	7.36645	0.013802	1.2391	6.97705	0.400999	6.21665	4.5782	5.40397	4.70912	6.51659	5.20806	3.99239	0.00737176	4.9893	6.56055
Notch signaling pathway	0	0	0	0	0	0	0	0	0	0	0	0	0	0	0	0	0	0	0	0	0.0461033	0	0	0	0	0	0	0	0	0	0	0	0	0	0	0	0	0	0	0	0	0	0	0	0	0	0	0	0
Novobiocin biosynthesis	1.45295	12.2521	13.8755	4.4796	11.9869	10.703	0.430059	0.957085	12.207	9.13155	1.35456	1.1562	11.1322	10.9922	12.2017	11.2946	10.474	11.274	11.1585	11.1809	12.1189	11.2595	12.0105	19.3392	10.9452	12.485	12.0025	12.937	11.3094	13.1159	16.7715	11.1584	11.2217	11.27	12.6621	16.8627	10.3271	12.2051	12.6409	16.1701	15.8346	16.6201	15.5272	14.4634	15.2782	16.961	12.8883	17.204	13.6178
Nucleotide excision repair	56.3031	38.7821	43.3523	46.0183	48.8741	30.3568	56.3925	56.038	60.9251	33.4591	55.4632	54.611	18.3259	18.7377	16.4075	17.7749	21.4901	19.0105	18.7446	17.8703	19.5031	20.8164	28.653	30.6988	18.66	27.2383	24.4233	28.8498	19.062	29.8933	19.8709	17.8971	18.3431	20.1267	27.8491	19.7026	18.7076	28.295	29.1453	29.1025	26.4672	28.7169	28.0995	29.5234	29.0439	28.7085	17.2195	28.7923	28.6675
Nucleotide metabolism	11.3431	4.77586	3.21298	8.6318	8.07332	6.22489	12.149	12.3179	11.9811	17.2002	12.0593	12.6113	24.143	20.75	18.0705	23.1802	23.0105	20.9653	23.3468	24.4183	21.5216	20.4539	4.02109	0.719923	23.9659	3.30162	10.0724	3.85007	21.769	2.33206	11.07	24.1976	23.3435	19.7042	1.61519	11.2298	10.3635	2.77512	7.8624	2.19263	6.90376	1.77985	3.22208	1.84531	1.59369	1.73467	16.653	1.87459	3.32807
Olfactory transduction	0	0	0	0	0	0	0	0	0	0	0	0	0	0	0	0	0	0	0	0	0	0	0	0	0	0	0	0	0	0	0	0	0	0	0	0	0	0	0	0	0	0	0	0	0	0	0	0	0
One carbon pool by folate	70.505	59.6081	68.7854	52.8065	73.8391	50.9101	67.9515	69.15	82.4866	56.8213	68.8101	67.8246	40.454	37.4382	35.5646	39.1496	43.8654	38.0228	41.4969	40.1461	41.48	39.7073	44.9719	62.0094	40.7141	45.6552	43.8719	47.8383	40.4246	48.0417	45.0144	40.2837	40.2536	40.569	46.0433	45.0005	49.6281	46.7074	50.0014	51.8264	50.4029	52.5804	51.6936	49.6008	51.8898	53.5937	36.7187	53.5496	44.5954
Oocyte meiosis	0	0	0	0	0	0	0	0	0	0	0	0	0	0	0	0	0	0	0	0	0	0	0	0	0	0	0	0	0	0	0	0	0	0	0	0	0	0	0	0	0	0	0	0	0	0	0	0	0
Other glycan degradation	12.4878	11.8818	11.3822	11.7822	11.2922	17.5116	11.5635	12.2382	5.85328	10.7755	12.0721	13.1531	8.92612	8.73172	4.96006	8.18562	8.7693	8.29689	13.7136	8.85184	7.14698	8.74331	4.52396	46.6896	9.28482	9.10263	8.66249	14.3419	9.05403	17.1012	0.297767	8.7956	8.91079	8.94722	8.4246	0.0220831	1.52835	11.2525	4.8408	19.0092	17.7865	21.7631	20.9075	15.3088	20.5854	25.889	4.49767	23.4254	11.3446
Other ion-coupled transporters	150.015	144.214	144.916	121.554	141.605	127.242	150.402	147.118	90.5613	187.239	151.629	151.872	222.728	198.793	196.524	218.375	208.545	205.678	221.226	224.66	211.292	201.929	255.003	170.384	222.056	121.504	154.218	135.399	210.7	128.459	195.29	223.919	218.995	198.699	110.664	196.667	180.542	121.215	257.637	129.607	146.533	131.96	146.623	127.264	140.351	142.95	193.229	136.754	131.857
Other transporters	13.2813	25.6485	25.1648	17.8507	22.5255	26.7025	12.6804	13.3762	22.0263	24.5425	13.6163	13.5515	31.005	33.0005	33.9735	31.6231	29.742	33.1297	31.3198	31.2686	33.1118	33.0444	16.683	43.9064	30.8583	29.9337	29.1732	30.589	30.4261	30.4117	47.368	31.3429	30.8794	29.5053	28.8897	47.7614	38.9382	28.2664	21.6928	35.3056	35.7373	36.5374	36.7865	32.9714	35.6859	38.4953	35.5232	38.0777	28.0565
Other types of O-glycan biosynthesis	0	0	0	0	0	0	0	0	0	0	0	0	0	0	0	0	0	0	0	0	0	0	0	0	0	0	0	0	0	0	0	0	0	0	0	0	0	0	0	0	0	0	0	0	0	0	0	0	0
Oxidative phosphorylation	83.1968	131.768	138.842	110.124	111.34	129.294	79.23	77.3272	84.3317	97.1196	79.8324	76.9588	91.6837	97.959	88.0329	91.5077	89.5568	96.6179	93.1101	91.5624	98.398	97.7576	93.8488	155.871	91.5105	143.006	123.51	146.385	96.7084	149.05	121.371	92.2009	93.6962	99.5548	144.472	120.959	131.214	141.958	99.3807	149.617	138.997	152.007	147.501	145.573	149.902	152.426	91.7114	151.559	129.995
PPAR signaling pathway	7.3625	18.6855	18.9415	12.2402	10.4848	13.5178	6.46717	6.64718	6.75546	7.19706	7.46738	6.3306	4.59193	3.44637	6.088	4.65836	5.25227	3.20196	4.93151	4.48125	4.90856	2.96227	9.09335	12.4594	4.53783	21.8589	17.8777	17.0413	6.9971	19.1639	8.71914	4.6218	5.60768	10.036	25.4505	8.46943	11.7092	24.068	9.33763	21.3712	17.4101	19.9998	19.2508	24.4829	20.8273	17.6278	6.45543	19.6489	27.1234
Pancreatic cancer	0	0	0	0	0	0	0	0	0	0	0	0	0	0	0	0	0	0	0	0	0	0	0	0	0	0	0	0	0	0	0	0	0	0	0	0	0	0	0	0	0	0	0	0	0	0	0	0	0
Pancreatic secretion	0	0	0	0	0	0	0	0	0	0	0	0	0	0	0	0	0	0	0	0	0	0	0	0	0	0	0	0	0	0	0	0	0	0	0	0	0	0	0	0	0	0	0	0	0	0	0	0	0
Pantothenate and CoA biosynthesis	50.1552	62.752	60.8096	42.5391	52.6047	54.3729	49.2473	50.6609	61.6365	50.008	51.3024	50.6947	49.2051	50.558	49.3026	48.9226	49.3528	49.5761	49.5039	49.0724	50.6359	49.9501	67.0372	63.8092	49.1997	52.4736	51.0567	52.0798	49.3384	52.8454	58.8959	49.1288	49.2039	49.4491	52.0576	59.0437	53.7015	52.4083	69.6627	56.2684	56.0564	56.8777	55.2674	53.5797	55.141	58.3178	49.9137	57.8101	51.4706
Parkinson's disease	0.07279	4.79327	3.90948	3.52253	1.06864	6.32438	0.068839	0.145753	0.0148126	0.425163	0.162547	0.0748467	0.0134967	0.026516	0	0	0	0.00115414	0	0.000440851	0	0.00122395	0.177446	0.070994	0	10.6949	6.90712	7.97562	1.35478	8.22378	0.190834	0.0499701	0.534308	2.15661	11.5988	0.0226352	1.63227	10.5651	0.661472	8.95015	7.37076	8.45394	7.40035	9.16076	7.66389	6.96757	0.0104992	7.89484	7.18111
Pathogenic Escherichia coli infection	0	0.00256106	0	0	0.00717693	0	0.00370102	0.0179498	0	6.01428	0.101592	0.278002	10.8605	0.00209889	0.10934	8.58511	9.58044	2.17266	10.4705	11.008	8.20735	1.85582	0.00307	0	10.6826	0.0973585	4.09497	0.483125	9.73533	0.116329	0.0137093	10.8599	10.5078	8.67727	0.00247462	0	0.00992867	0.682464	0	0	2.40679	0	0.776276	0.0031024	0	0.0138583	0	0	0.00207823
Pathways in cancer	6.33559	5.93653	6.21916	6.56058	6.23244	5.47608	6.35466	6.27742	6.11713	6.42587	6.1941	6.1303	6.57421	4.40885	4.09801	6.13255	6.29322	4.87815	6.68803	6.66919	6.49769	4.8262	4.20099	7.76552	6.58624	8.33077	7.72075	6.92348	6.86944	7.16204	5.66306	6.65076	6.73321	6.88885	8.58941	5.63065	4.90873	8.40987	4.49154	8.55155	8.15665	8.59931	8.56328	8.91133	8.52112	8.785	4.306	8.52164	7.45211
Penicillin and cephalosporin biosynthesis	6.0116	6.52352	5.53776	7.04296	3.67674	8.7842	6.74474	6.00027	1.81037	3.28438	5.99392	5.99914	2.29618	1.12311	6.19908	2.42004	2.37038	1.33187	2.32943	2.23467	2.56066	0.571433	4.28143	16.1129	2.37594	8.30715	6.28298	10.1933	2.83809	10.3965	0.193576	2.27881	2.49018	3.24367	8.63222	0.0171144	3.84901	8.15492	0.6503	10.0967	8.22277	10.8197	11.0784	10.0353	11.2639	11.5286	5.57238	10.8911	8.40061
Pentose and glucuronate interconversions	19.2758	34.5517	33.309	30.8874	28.4185	43.8131	19.2631	20.0421	32.6585	46.8967	20.1807	21.3726	66.3851	68.9323	70.308	67.2752	64.2869	66.2597	65.4517	66.4988	56.3728	64.6716	36.6141	67.4676	65.8945	42.5446	49.4036	48.898	63.2792	48.2065	36.7356	66.2229	65.107	60.0203	39.0329	36.5581	39.25	41.1876	45.7433	46.3618	50.5986	49.1999	51.1551	45.3757	48.6709	52.0436	62.7346	49.3402	39.446
Pentose phosphate pathway	92.1357	74.3152	72.9034	90.778	84.1645	71.7785	93.627	93.8252	101.335	77.9359	92.5367	93.1406	73.8771	84.3685	82.4347	75.8164	77.2103	83.3975	73.8221	73.5312	73.6265	85.7246	72.8346	96.5984	74.1064	65.7266	66.9791	69.8099	72.3254	69.8404	89.471	73.6969	72.9007	70.6411	62.8732	89.9413	84.7941	65.0409	78.5117	71.3594	72.8265	73.3976	73.1605	67.6984	71.9139	77.7302	80.8617	74.4485	61.2558
Peptidases	246.354	169.775	188.12	204.637	206.904	161.902	248.83	246.657	224.498	186.039	244.809	244.279	149.941	158.024	153.55	150.886	156.654	156.014	151.779	149.35	150.545	157.492	146.593	206.462	150.885	149.336	147.514	163.017	148.264	161.309	162.842	149.449	148.727	146.178	146.14	163.064	155.246	146.297	139.089	159.806	157.136	165.497	168.226	157.904	167.519	172.609	153.46	166.775	147.359
Peptidoglycan biosynthesis	103.099	76.322	84.8277	85.3169	103.537	73.0244	102.008	100.373	116.367	76.4744	99.1033	98.3792	54.3957	57.2197	54.0025	54.0364	61.0627	55.9313	55.1898	53.6057	57.4183	57.6201	83.4624	83.1101	54.8736	58.823	56.6029	63.613	53.7918	64.2188	64.5875	53.7131	53.6835	54.0054	57.4716	64.6721	63.2734	58.4444	93.4563	62.6415	60.9047	64.1207	64.4794	60.8588	64.9578	66.6241	56.0756	65.2053	58.8047
Peroxisome	8.00833	29.2565	29.5146	15.4618	17.9904	25.4723	6.95274	7.01552	9.48931	16.465	8.4389	7.12255	17.8753	14.4177	16.3245	17.3378	17.2642	14.726	18.3439	17.8346	18.4783	14.3545	20.8607	43.9974	17.648	30.9966	27.4397	28.7319	19.6118	30.6657	22.678	18.053	18.6863	21.3765	32.6106	22.5215	31.1912	32.2756	25.7292	35.7116	32.5714	35.939	34.7457	34.3634	35.3826	37.2132	17.214	37.0541	35.3178
Pertussis	0.156998	4.16069	4.31495	2.17453	2.8069	7.82827	0.065138	0.136419	0.175899	11.8945	0.378524	0.769851	19.8545	31.7424	29.789	22.7486	17.7864	31.4994	19.5022	20.2073	22.6521	31.9576	0.200164	3.93795	19.6751	7.94653	10.5842	9.23148	18.3547	8.32834	46.92	20.3469	19.4109	16.7736	6.20709	47.7178	36.0007	5.88263	0.379244	5.22491	8.31685	5.56333	7.06092	4.65918	6.02476	5.88979	31.1915	5.46888	5.38386
Phagosome	0	0	0	0	0	0	0	0	0	0	0	0	0	0	0	0	0	0	0	0	0	0	0	0	0	0	0	0	0	0	0	0	0	0	0	0	0	0	0	0	0	0	0	0	0	0	0	0	0
Phenylalanine metabolism	2.33356	28.9553	27.9885	15.2371	16.6828	31.4066	0.786097	1.54081	13.1087	13.5432	2.20266	1.57606	15.6788	25.3557	36.2982	19.846	14.8477	25.3677	15.8031	15.7375	16.3388	24.7587	13.2649	35.0854	15.5102	43.1044	34.4001	39.0399	19.4307	41.2144	17.4103	15.8496	17.3319	22.4592	46.7607	16.9295	19.0829	44.0129	14.58	45.9669	41.5824	45.436	39.9967	43.0064	40.388	42.323	34.2072	45.0309	41.9087
Phenylalanine, tyrosine and tryptophan biosynthesis	8.31447	79.0311	77.406	25.1366	57.8532	73.3574	3.55446	6.00673	84.0118	47.3673	7.66153	5.96421	55.8951	56.1656	60.1287	56.4244	56.1042	56.5373	57.1794	55.7998	58.4898	57.1019	79.1644	84.6426	54.9457	66.109	62.2	69.919	56.4558	70.6202	72.9683	55.8717	56.1393	56.9736	66.1283	73.0996	60.5357	65.6347	82.4735	73.2248	71.0386	74.6236	73.2438	69.7264	73.5797	76.1531	60.7668	75.9353	65.4434
Phenylpropanoid biosynthesis	5.5249	8.4648	9.72724	3.87995	4.74395	10.8665	5.98973	6.00458	1.24287	7.17521	6.18883	6.50667	6.70308	14.2132	11.8733	8.09201	6.3451	12.1332	7.18219	6.64847	5.45268	12.0544	0.781009	23.7952	6.77181	10.9109	8.72789	11.9606	7.04834	12.2682	0.236349	6.61716	6.80796	7.21091	10.0551	0.0182186	1.46282	10.4756	4.72438	13.8736	12.4318	14.9458	14.8479	12.892	14.4439	16.3809	10.2291	15.504	10.4003
Phosphatidylinositol signaling system	6.65315	12.7489	11.6012	7.89811	9.19723	11.5704	6.43682	6.69529	12.6328	7.17521	6.88266	6.52235	6.8485	6.62325	8.77066	7.01691	7.43745	6.93405	7.04311	6.74545	8.08681	7.05777	15.5993	9.89589	6.82611	9.96847	8.88887	10.5381	7.13301	10.8534	11.2307	6.80024	6.88611	7.36383	10.1175	11.2475	11.6165	10.0089	12.341	8.91857	8.06219	9.14623	9.19919	9.85011	9.5773	9.24826	9.57793	8.75815	9.09308
Phosphonate and phosphinate metabolism	0.181261	5.37258	4.16799	2.44888	2.0971	6.43202	0.100668	0.193858	0.0680453	2.99267	0.400347	0.595209	4.48657	6.59967	7.63682	5.06647	4.40768	6.34659	4.76203	4.45391	4.32987	6.19581	4.06714	8.44773	4.47108	7.01579	5.97611	5.98316	4.80991	6.30504	5.64112	4.51239	4.60108	5.00048	7.03881	5.62844	7.56498	6.82959	15.9723	8.26771	8.21597	8.38585	7.21873	6.93479	7.23773	8.18117	6.74181	8.62295	7.01443
Phosphotransferase system (PTS)	137.271	21.6199	20.4606	122.599	48.5806	44.9206	156.45	149.675	202.689	99.1492	139.559	143.196	108.083	135.544	145.801	113.909	117.293	127.886	103.037	106.811	101.66	129.395	134.166	27.3077	109.036	22.2847	47.2575	18.7691	95.6863	10.6859	60.8426	105.968	102.116	87.0388	11.1759	61.7892	58.3594	16.8622	105.216	12.1539	31.2604	10.9316	19.5621	11.5372	12.386	12.1157	136.815	11.6856	14.0314
Photosynthesis	49.236	31.0866	33.7221	40.5691	41.7999	28.0398	50.4627	49.9178	58.0435	31.3215	48.7965	48.7359	18.2881	17.6483	15.0244	17.4933	21.4721	17.772	18.764	17.8663	19.4926	19.0273	31.5253	36.5619	18.5647	24.4378	22.3376	24.426	18.5266	24.9774	22.5365	17.9901	18.1469	19.0601	25.182	22.5055	26.489	24.8831	32.8519	27.8279	26.3519	28.863	27.6626	26.5993	27.8125	29.1975	16.0789	29.0404	23.3011
Photosynthesis - antenna proteins	0	0	0	0	0	0	0	0	0	0	0	0	0	0	0	0	0	0	0	0	0	0	0	0	0	0	0	0	0	0	0	0	0	0	0	0	0	0	0	0	0	0	0	0	0	0	0	0	0
Photosynthesis proteins	49.2824	31.8754	34.2466	41.3014	42.1946	29.302	50.4805	49.9759	58.05	32.6685	48.8439	48.8513	20.4872	19.852	17.0625	19.6854	23.4275	19.9923	20.8848	20.0997	21.8784	21.201	35.3744	36.6079	20.7346	27.3305	24.9263	25.741	20.8363	26.2827	25.3327	20.2043	20.4392	21.5072	27.9078	25.3189	27.5236	27.9506	33.0906	29.8905	28.2332	30.439	29.3815	28.8008	29.4823	31.1666	18.2288	30.6829	25.3685
Phototransduction	0	0	0	0	0	0	0	0	0	0	0	0	0	0	0	0	0	0	0	0	0	0	0	0	0	0	0	0	0	0	0	0	0	0	0	0	0	0	0	0	0	0	0	0	0	0	0	0	0
Phototransduction - fly	0	0	0	0	0	0	0	0	0	0	0	0	0	0	0	0	0	0	0	0	0	0	0	0	0	0	0	0	0	0	0	0	0	0	0	0	0	0	0	0	0	0	0	0	0	0	0	0	0
Plant-pathogen interaction	13.292	13.3953	14.1241	13.1393	13.9089	13.3655	12.5043	12.5994	14.1506	13.1741	12.5259	12.5678	13.2816	10.9895	9.61727	12.634	13.2051	11.506	13.2655	13.3472	12.9666	11.6638	8.61996	13.079	13.2771	13.5469	13.3588	15.6179	13.2903	15.3798	11.3173	13.2998	13.3297	13.0341	13.2845	11.2508	9.39384	13.0892	8.66322	13.3521	13.5272	13.399	13.1882	11.9737	13.0803	13.3381	9.76043	13.203	11.8924
Polycyclic aromatic hydrocarbon degradation	12.9338	14.515	13.9463	13.644	16.0074	12.317	12.3066	13.0201	21.9638	6.19557	12.6433	12.1793	0.248601	1.22897	4.82538	0.849894	2.92504	0.632082	0.856152	0.0180749	0.384675	0.882776	5.017	13.1294	0.451692	13.3828	11.594	11.7835	2.31008	13.5651	0.358636	0.146895	0.903821	5.42078	16.9502	0.0336768	6.47812	15.1846	12.7361	15.5321	11.1321	14.5189	12.6829	20.599	14.4145	12.7295	4.44361	13.3929	22.3742
Polyketide sugar unit biosynthesis	2.30002	15.5815	16.4454	20.916	18.6736	16.776	2.13253	1.77632	21.0274	6.47724	1.51786	1.10916	4.66856	6.58799	7.53407	5.14676	6.25104	5.16745	6.48677	4.51034	5.1799	5.23959	1.01249	22.113	4.7105	13.2727	10.2032	14.8478	5.54722	15.5514	5.81112	4.62008	4.88862	6.33144	13.4548	5.64334	11.1062	13.4392	1.14008	15.6353	13.3118	16.2966	15.5051	15.785	16.2992	17.0058	7.61659	16.4985	13.8784
Pores ion channels	16.9515	58.5283	60.4361	37.1576	46.8826	74.71	13.9418	13.9829	16.522	55.4507	15.4578	15.6957	70.4646	84.6525	77.2719	73.2096	64.3528	84.25	71.5451	71.3556	71.3516	83.9597	24.7387	117.187	69.9259	81.2069	74.2421	89.9636	71.46	88.6649	73.3066	71.297	71.5123	70.5783	77.7271	73.1145	64.4913	76.756	29.0718	92.6339	89.2769	94.5409	94.011	82.0268	92.9115	100.031	77.3148	97.4341	85.9256
Porphyrin and chlorophyll metabolism	8.17603	79.6079	78.5684	31.9359	92.1374	62.1613	2.68102	3.84414	22.9692	57.9308	8.19658	8.18751	63.8321	51.8066	79.5373	66.271	59.0816	56.3547	65.4203	64.6093	64.3972	55.2005	68.4507	51.9776	63.1696	84.8626	78.4628	73.3879	67.8846	74.7873	65.0459	64.5976	66.2278	70.6786	88.3657	64.7224	58.6506	90.4534	68.3445	77.9132	72.4218	74.3406	73.0205	82.2688	76.7122	74.4442	75.8188	72.0539	89.7811
Prenyltransferases	39.6549	37.0124	42.4525	44.7785	46.1728	25.7431	39.8607	38.0292	42.6158	29.71	38.5997	37.0976	20.4797	19.8062	18.456	19.8997	22.7046	20.0868	20.8862	20.0909	21.2652	20.8765	39.7885	38.441	20.6011	24.9316	23.7243	24.4629	20.6187	25.2363	25.3025	20.1164	20.322	21.2432	25.1808	25.3111	21.9688	26.3134	40.799	28.7093	26.9092	29.2586	28.9008	29.1346	29.6551	31.3396	19.3683	29.9854	26.4662
Primary bile acid biosynthesis	5.44855	0.75756	0.86148	4.36232	2.55857	0.902586	6.36354	5.89545	1.10539	1.50697	5.81858	5.98773	0.0653067	0.0238574	0.632265	0.115539	0.154664	0.0746341	0.185599	0.0233651	0.710279	0.0858297	0.02763	3.83423	0.169996	1.70001	1.40155	1.02098	0.275299	1.16986	5.53748	0.112433	0.102784	0.632589	2.17148	5.61685	6.75282	1.83311	4.05938	3.62814	3.12128	3.43973	2.85329	3.42195	3.01668	3.24721	0.998092	3.78744	3.57414
Primary immunodeficiency	11.7634	4.58173	4.91154	9.34314	5.13294	4.34597	11.9943	12.259	12.2773	6.29123	11.7628	11.7666	4.52924	4.41095	4.10061	4.40613	5.25955	4.47074	4.49261	4.46714	4.8711	4.6654	4.11074	4.58799	4.62862	3.83956	4.0611	3.84431	4.38958	3.93055	5.58738	4.49688	4.43628	4.39779	3.75449	5.62237	7.03148	3.99613	4.15522	4.5496	4.75087	4.43307	4.20678	3.98472	4.14082	4.31271	4.30086	4.64164	4.46819
Prion diseases	0.030686	1.36043	1.08164	0.856548	0.28923	1.95267	0.0170247	0.0459516	0.00833207	2.54094	0.0925615	0.170365	4.37163	2.19432	2.05994	3.90912	3.87145	2.64374	4.21536	4.43496	4.02732	2.54506	0.186656	3.87749	4.30642	2.52665	3.26223	2.55231	4.19157	2.43443	2.80438	4.42278	4.33562	4.00739	2.50605	2.81174	3.56373	2.53714	0.202851	3.05706	3.43865	3.03157	3.1655	3.0329	2.7907	3.12802	2.15166	3.09795	2.35131
Progesterone-mediated oocyte maturation	0.451013	1.65495	2.63847	0.746949	2.88082	2.06157	0.142859	0.285761	4.81548	3.19994	0.193401	0.19674	4.36902	2.20418	2.05994	3.92753	4.14053	2.65567	4.56261	4.4354	4.02876	2.64053	0.175604	3.85087	4.326	1.8737	2.78733	2.77856	4.09952	2.73715	2.80383	4.38315	4.30929	3.825	1.7743	2.81008	0.790984	1.94485	0.15111	2.14782	2.5583	2.33817	2.70952	2.0603	2.62982	2.82354	2.1501	2.44454	1.99136
Propanoate metabolism	70.6605	79.5838	71.6289	66.8889	56.6984	84.8066	71.255	73.4436	40.7924	75.4026	73.9499	74.4325	81.8415	59.7314	69.2073	78.6841	79.3169	62.8279	81.1875	82.3028	78.5582	60.6152	92.3813	86.0486	81.7615	109.035	106.962	93.9682	86.8923	97.0324	57.3659	82.0311	84.3276	93.7128	119.707	56.3578	55.6012	115.34	101.082	112.759	106.14	108.39	104.479	120.775	107.448	100.013	69.5436	107.93	122.268
Prostate cancer	0.451013	1.65495	2.63847	0.746949	2.88082	2.06157	0.142859	0.285761	4.81548	3.19994	0.193401	0.19674	4.36902	2.20418	2.05994	3.92753	4.14053	2.65567	4.72611	4.4354	4.02876	2.64053	0.175604	3.85087	4.33579	1.8737	2.78733	2.77856	4.09952	2.73715	2.80383	4.38315	4.30929	3.825	1.7743	2.81008	0.790984	1.94485	0.15111	2.14782	2.55944	2.33817	2.70952	2.0603	2.62982	2.82354	2.1501	2.44454	2.08072
Proteasome	0.467426	4.63961	5.17237	1.01013	3.43559	2.25741	0.198375	0.330277	4.81779	3.27375	0.535803	0.258043	4.36945	2.20425	2.05994	3.9287	4.24041	2.65682	4.56261	4.4354	4.02876	2.65093	0.334016	3.85087	4.32689	2.01026	3.11097	3.00506	4.13252	2.89892	2.81042	4.38531	4.31906	4.00825	2.07621	2.81008	0.902185	2.31083	0.168749	2.60346	2.71359	2.56231	2.9222	3.03663	2.96428	2.91817	2.1501	2.53528	3.11983
Protein digestion and absorption	0.713628	1.4557	3.56965	0.708554	3.17723	1.78885	0.201336	0.117751	1.40858	1.33867	0.170072	0.0719954	0.00304765	0	0.000520669	0.0242827	0.00048484	0.000384712	0.331131	0	0.00288146	0.00979163	0.025788	7.66624	0.0200257	1.81892	1.20099	2.52665	0.163269	2.75495	0.0449666	0.0103386	0.057763	0.28789	1.87279	0.00331247	0.200559	1.80234	0.178744	3.93948	3.27959	4.30757	3.98942	3.34718	4.01637	4.83973	0.00491451	4.64383	2.01505
Protein export	75.0451	64.6897	65.4388	64.854	71.935	53.7418	74.7947	75.7634	96.6655	55.1212	74.7257	73.632	40.6173	39.6711	36.2413	39.663	45.1643	40.1205	41.6498	40.1809	42.9923	42.0656	63.6449	62.7476	40.9905	47.7423	45.1131	47.6469	40.6795	48.0573	47.7765	40.2759	40.3831	41.1166	47.4207	47.8111	47.7298	48.0929	73.3599	51.7126	49.9253	52.679	52.3788	51.4406	52.7102	54.0158	37.7309	53.4928	46.0402
Protein folding and associated processing	37.3905	86.2564	85.9046	50.8323	77.312	72.6368	33.0723	34.4759	63.9389	73.128	37.4739	35.6962	84.3802	88.966	80.789	84.4744	82.066	89.0147	83.6358	84.6693	82.8136	89.7978	68.2935	81.5077	83.474	78.3684	79.9486	75.3764	83.4224	74.1421	100.676	84.8212	84.2775	82.55	78.1545	101.181	97.154	78.4745	71.6836	78.7128	78.6417	79.322	81.9492	81.1777	82.0811	80.7691	81.4687	79.7414	77.3703
Protein kinases	19.9737	38.6653	32.0177	27.6553	19.8815	45.5307	18.5621	19.6343	25.9271	46.9439	20.3756	20.5543	68.4597	59.2257	52.8699	65.5374	64.8861	60.8441	66.5054	68.9362	65.6151	60.2776	62.6017	20.367	67.6403	41.3955	50.455	46.452	65.4929	43.154	50.4663	68.3742	67.711	62.8377	39.4353	50.5858	31.9306	41.5327	49.1077	31.5763	37.8324	29.7739	34.1468	32.4151	32.6353	29.0736	53.2152	28.7533	40.1385
Protein processing in endoplasmic reticulum	5.96022	4.16274	5.76431	5.97838	7.54151	4.86913	6.12223	6.23649	6.13194	5.76568	6.05488	6.0918	4.37076	2.20474	2.06011	3.94711	4.32623	2.65682	4.73348	4.4354	4.02924	2.67648	0.281212	7.70118	4.42524	5.93913	5.48814	6.39584	4.59671	6.76789	2.88883	4.40512	4.52845	4.64511	6.21056	2.81836	1.48202	6.33136	4.26282	5.1183	4.52417	5.80146	6.45053	6.30904	6.70555	6.25684	2.15412	5.45467	4.98234
Proximal tubule bicarbonate reclamation	0.192679	4.18681	3.62716	4.77838	3.33368	1.68811	0.563296	0.203192	0.174974	2.86454	0.565152	0.31293	4.37686	2.23944	4.82035	4.36658	3.94369	2.90573	4.38807	4.4451	4.10272	2.62324	0.319894	3.87694	4.33579	2.03337	2.94127	2.00268	4.21763	2.26609	2.80329	4.39478	4.38022	4.08171	2.05839	2.81063	0.992205	2.40277	0.207555	2.03204	2.35087	2.24616	2.65933	2.42111	2.60607	2.622	4.42618	2.31955	3.87174
Purine metabolism	332.056	244.82	258.573	257.947	300.476	206.285	331.422	335.342	346.619	253.457	333.139	331.069	204.325	181.438	174.478	197.32	215.116	184.598	205.225	202.873	207.644	188.32	223.541	208.934	205.409	187.64	192.75	186.643	200.898	187.485	226.879	203.183	201.795	198.791	185.692	227.72	233.173	190.04	246.148	191.832	194.367	192.327	194.688	192.417	194.318	195.804	180.234	193.453	187.531
Pyrimidine metabolism	259.647	167.109	187.115	209.671	234.64	145.829	261.083	259.649	243.781	182.943	257.178	256.408	128.528	119.917	114.963	125.088	139.714	123.274	130.657	127.12	132.773	127.738	167.623	177.701	130.025	120.192	122.689	125.331	125.399	126.083	142.943	127.304	126.383	124.185	118.866	143.379	145.392	122.222	168.116	132.567	132.772	136.895	137.503	131.188	137.653	142.74	118.705	138.789	121.789
Pyruvate metabolism	117.923	100.146	94.0059	103.006	92.9936	107.476	120.208	122.306	83.5698	104.545	121.662	123.56	105.04	89.228	116.73	105.829	105.767	95.7658	105.631	104.721	105.635	94.1049	163.849	126.991	105.549	109.887	111.159	104.324	105.818	105.149	101.411	104.783	105.273	107.708	114.653	101.262	106.746	114.092	163.174	119.496	118.331	119.361	115.884	117.439	115.852	117.578	113.663	120.787	115.631
RIG-I-like receptor signaling pathway	0.0449585	1.4598	1.2565	0.115882	0.02799	0.525044	0.0318288	0.19673	4.0966	0.181285	0.164052	0.0206719	0.00217689	2.18088	0.0156201	0.131988	0.535748	1.59136	0.026251	0	0.00864437	1.80395	0.0816621	0.690527	0.000445016	0.357241	0.114029	0.240908	0.0529755	0.104559	0.00383862	0.00129233	0.00934401	0.0397237	0.180152	0.000552078	0.029786	0.168671	0.0417462	0.245135	0.100503	0.230763	0.212678	0.377562	0.318493	0.198768	0.0169774	0.173829	0.719067
RNA degradation	45.2525	45.7686	48.7628	42.5468	53.382	41.9332	44.9304	44.2571	51.1622	40.6149	44.6267	43.806	33.761	33.0243	30.6842	33.1459	34.5196	33.4395	34.5252	33.5029	36.2454	34.2675	47.9136	50.104	33.7794	40.9023	38.1017	43.6062	34.0185	44.28	42.1606	33.5915	33.706	34.1841	40.8575	42.1788	40.2799	40.742	49.5163	44.6957	43.0971	45.5622	44.9232	42.7728	45.093	46.3415	32.2702	46.2386	38.6467
RNA polymerase	30.4284	17.0213	17.3162	23.9415	23.4363	14.5157	31.3136	30.8163	29.5914	16.7077	30.2383	30.1568	9.18865	8.82659	8.21528	8.86984	11.1557	8.95725	9.25694	8.93472	9.79456	9.59243	19.7518	14.4767	9.41566	11.3834	10.6563	11.5238	9.1691	11.5861	11.2482	8.97308	9.02377	9.39657	11.4464	11.2508	11.7708	11.5262	20.2216	12.1644	11.6686	12.2407	12.0023	12.0029	12.1298	12.3379	8.60619	12.3725	11.0691
RNA transport	23.1986	7.46292	6.90172	18.1334	12.2969	10.9462	24.7702	24.2	17.9422	13.8172	23.2292	23.8055	11.1701	9.89752	10.2376	10.9531	12.2083	9.74091	11.1401	11.1667	12.0748	9.80004	15.5723	21.4213	11.4249	6.7611	8.22885	8.56715	10.4587	8.41292	13.9177	11.186	10.9091	9.97747	6.36101	14.046	14.1808	6.77726	16.0911	8.43272	8.91345	9.84956	11.0031	8.3864	10.8353	11.6905	10.7503	10.597	7.27712
Regulation of actin cytoskeleton	0	0	0	0	0	0	0	0	0	0	0	0	0	0	0	0	0	0	0	0	0	0	0	0	0	0	0	0	0	0	0	0	0	0	0	0	0	0	0	0	0	0	0	0	0	0	0	0	0
Renal cell carcinoma	5.8653	3.55321	2.97307	4.93894	3.15785	2.37447	6.18959	5.94211	1.29795	3.0966	5.97285	5.92215	2.19953	2.2046	2.03807	2.20502	2.15269	2.2219	2.12541	2.23335	2.42283	2.18537	3.97443	3.8969	2.26024	2.82599	2.63976	3.01554	2.28185	3.06178	2.81316	2.25339	2.25191	2.30269	2.85349	2.81229	3.59683	2.82498	4.10113	3.31068	3.10012	3.34035	3.31863	3.24294	3.3323	3.46656	2.15188	3.38803	3.1801
Renin-angiotensin system	0.00713628	0.949127	0.762727	0.465621	0.153586	1.11568	0.00666184	0.0143599	0.00185157	0.0395638	0.0301013	0.0114052	0	0.00909518	0	0	0	0	0	0	0	0.000152994	0.00614001	0	0	1.37496	0.883723	1.61434	0.0660022	1.47423	0.0263219	0.00516932	0.028032	0.121734	1.39816	0.00165624	0.096639	1.1761	0.0582095	0.82436	0.552769	0.923051	1.11231	1.34024	1.15075	0.761021	0.000446773	0.707708	0.946009
Replication, recombination and repair proteins	98.9309	72.4138	74.4632	90.3829	103.545	68.3276	100.106	99.0982	83	176.069	100.31	103.532	239.336	62.7634	74.5207	203.291	223.872	101.359	232.326	241.461	205.839	97.7258	85.992	52.0591	236.929	69.285	131.601	70.5111	221.939	63.8124	62.1291	238.774	233.107	203.927	66.3334	61.8803	61.5683	76.3539	59.6689	63.7704	101.804	62.1061	75.7339	69.7419	65.2796	62.5862	80.6526	62.1952	69.461
Restriction enzyme	25.0091	12.0995	13.3079	9.6852	17.1335	9.64599	23.8257	23.8302	12.0658	12.8317	24.0698	23.8911	6.8842	6.71434	11.6628	7.92791	7.02921	7.28779	8.37638	6.70622	7.12585	7.21918	19.4116	0.798128	7.10914	5.49492	6.29606	4.77835	6.47256	4.71831	8.36105	6.63956	6.66695	6.41943	5.8307	8.42913	2.43451	6.1687	0.457445	3.25466	3.92946	3.27705	4.58449	4.29899	4.79623	2.88293	11.0005	3.35232	8.42098
Retinol metabolism	0.497398	7.85527	7.20321	3.43806	4.12601	7.84145	0.373063	0.226168	0.0990591	3.31745	0.583965	0.436962	4.45261	7.72664	6.87803	4.9897	4.22732	6.43161	4.26971	4.46626	4.25111	6.21875	11.9792	4.01615	4.39854	11.0804	9.28898	8.27597	5.35009	8.11785	5.70912	4.45897	4.78498	6.27121	12.1784	5.63286	2.94683	11.1525	16.2781	11.102	9.75261	10.4936	9.67558	12.6125	10.0194	8.83251	6.61805	10.2319	12.6955
Rheumatoid arthritis	0	0	0	0	0	0	0	0	0	0	0	0	0	0	0	0	0	0	0	0	0	0	0	0	0	0	0	0	0	0	0	0	0	0	0	0	0	0	0	0	0	0	0	0	0	0	0	0	0
Riboflavin metabolism	16.3949	28.6925	32.8484	29.7677	35.2344	24.7863	14.397	13.2893	10.741	29.1815	14.5472	13.9856	33.0861	27.4959	28.689	32.249	30.9202	29.4391	32.8308	33.4138	33.1224	29.6337	35.3683	32.4958	32.8133	27.426	29.1025	28.7052	32.4683	28.2994	30.8553	33.3253	33.0132	31.4936	26.86	30.9214	28.2166	27.5199	33.0424	31.051	32.3704	30.6944	30.4206	28.6643	29.3705	31.2197	29.2217	31.6366	26.6703
Ribosome	339.363	224.397	250.785	270.805	312.83	186.61	339.917	335.912	352.35	215.269	330.701	328.678	126.938	119.159	114.974	124.051	148.467	122.331	130.813	125.052	135.157	129.414	227.369	236.171	129.869	155.331	146.129	160.71	127.66	163.626	146.461	125.712	126.097	130.139	155.632	146.276	172.893	157.958	232.905	178.011	169.958	182.54	178.824	173.302	180.926	189.271	119.615	186.706	156.326
Ribosome Biogenesis	175.505	146.44	150.914	161.302	169.958	138.984	174.765	174.342	170.098	147.786	173.583	173.066	127.743	127.643	116.885	125.807	131.896	128.906	127.51	127.198	133.759	131.387	121.772	126.94	128.136	114.641	117.022	130.441	123.951	127.505	145.636	127.442	125.875	120.919	110.109	146.162	151.848	111.153	124.419	113.145	116.326	114.946	119.33	108.63	118.735	116.882	120.867	115.697	104.685
Ribosome biogenesis in eukaryotes	6.33487	7.87627	7.72196	6.29322	6.4743	6.54124	6.3554	6.35353	8.37096	5.31217	6.48156	6.21013	4.52227	3.3168	4.08725	4.41201	4.71168	3.33237	4.47051	4.46714	4.86054	2.85518	4.14451	4.60518	4.49155	5.33057	5.12861	7.01775	4.50552	6.8125	2.88719	4.49774	4.49957	4.53576	5.34122	2.81836	6.70979	5.30306	4.20696	4.84532	4.70628	4.84454	5.06217	4.68928	5.17653	4.793	4.29975	4.8111	4.63486
Salivary secretion	0	0	0	0	0	0	0	0	0	0	0	0	0	0	0	0	0	0	0	0	0	0	0	0	0	0	0	0	0	0	0	0	0	0	0	0	0	0	0	0	0	0	0	0	0	0	0	0	0
Secondary bile acid biosynthesis	5.43713	0.312961	0.522813	3.93579	2.45594	0.312578	6.35169	5.87391	1.10354	1.45205	5.79676	5.98274	0.0622591	0.0123834	0.632265	0.115539	0.154664	0.0746341	0.185599	0.0233651	0.710279	0.0855237	0.01842	3.83367	0.169551	0.26871	0.265955	0.191679	0.073384	0.264409	5.50951	0.103817	0.0229353	0.118744	0.465476	5.61353	6.41193	0.2744	3.95178	1.32889	1.02733	1.58884	1.49981	1.4907	1.60065	1.94373	0.995411	1.7259	1.58361
Secretion system	135.113	178.195	154.201	165.37	124.555	211.072	137.822	138.7	140.298	164.567	137.788	139.238	191.293	229.786	253.087	204.264	186.612	238.258	187.422	192.756	207.784	240.831	119.071	79.7468	190.698	225.663	207.814	222.329	194.383	217.974	318.169	193.155	193.796	194.892	226.315	320.347	242.844	214.56	133.851	188.251	191.567	182.534	185.61	180.622	181.895	162.248	267.168	176.906	200.105
Selenocompound metabolism	42.9875	42.6764	41.171	37.4312	40.541	41.2359	42.4974	43.6066	42.8954	39.7958	43.5942	43.652	40.1471	38.3732	37.8602	39.8675	39.4631	37.5148	39.9785	40.0883	40.2204	37.1337	36.5822	48.6209	40.1961	38.8076	38.965	40.368	39.6743	40.1562	44.8345	39.9989	39.9087	39.0906	38.4106	44.9784	32.5396	38.4482	37.6692	41.1695	41.3137	42.1685	42.6701	40.889	41.8585	43.6787	37.1689	42.6002	35.1806
Sesquiterpenoid biosynthesis	0	0	0	0	0	0	0	0	0	0	0	0	0	0	0	0	0	0	0	0	0	0	0	0	0	0	0	0	0	0	0	0	0	0	0	0	0	0	0	0	0	0	0	0	0	0	0	0	0
Shigellosis	0	0.00102442	0	0	0.00287077	0	0.00148041	0.00789793	0	2.40571	0.0406368	0.111914	4.3442	0.000979481	0.0437362	3.43404	3.83218	0.892147	4.18819	4.40321	3.31992	0.742328	0.001228	0	4.27305	0.0519245	1.63799	0.195345	3.89543	0.0780089	2.75503	4.35171	4.20311	3.47774	0.0678046	2.80566	0.499743	0.274046	0.000587975	0.00169761	0.96574	0.00552064	0.320719	0.0207861	0.00695936	0.0122745	0	0.00400864	0.00124694
Signal transduction mechanisms	76.4752	49.3603	45.1147	65.0257	48.4765	53.7823	79.3484	78.4796	41.889	63.256	78.0113	79.207	66.6694	62.5251	57.265	64.7431	64.0246	64.4602	65.4876	66.8664	66.2015	64.3475	59.9891	25.7054	66.8633	48.2112	54.1318	54.0267	64.4394	51.8954	72.6431	66.91	66.0375	62.8159	47.2224	73.067	74.4544	48.2587	76.6037	41.2998	45.8651	38.4332	40.9257	38.7424	39.252	36.3769	60.181	37.635	44.0622
Small cell lung cancer	0.0192679	0.728364	0.607625	0.874698	0.193777	1.04004	0.0222061	0.0495416	0.00370314	0.12932	0.0278437	0.0114052	0.00565991	6.99629e-05	0	0	0	0.000577068	0	0.000440851	0	0.000305988	0.0509621	0.0177485	0	3.63108	2.29365	1.12939	0.488069	1.3631	0.0460634	0.0142156	0.172015	0.761157	3.96162	0.00828118	0.520924	3.64004	0.239306	3.09305	2.49823	2.92079	2.53512	3.60809	2.559	2.4949	0.00402096	2.68907	2.28065
Sphingolipid metabolism	16.3428	7.65704	7.04694	13.8318	8.32882	9.50853	17.2571	17.7869	4.06466	9.54609	17.5001	18.3766	6.6787	5.46592	4.28875	6.20109	6.55455	5.06223	9.37208	6.62422	5.28748	4.85894	0.481377	12.2076	7.0317	6.05674	6.12837	7.62526	6.64017	8.79283	0.173834	6.5771	6.61514	6.57234	5.79086	0.014354	1.03324	7.32676	4.32867	8.23036	8.60476	8.89853	8.31019	7.23821	7.94349	9.18134	3.47277	8.93235	6.44458
Spliceosome	0	0	0	0	0	0	0	0	0	0	0	0	0	0	0	0	0	0	0	0	0	0	0	0	0	0	0	0	0	0	0	0	0	0	0	0	0	0	0	0	0	0	0	0	0	0	0	0	0
Sporulation	1.46222	2.84943	3.09331	0.40419	9.57115	1.43642	0.138418	0.653374	6.15416	2.62361	0.598263	1.67799	0.0888171	0.00468752	0.0147523	0.0540486	2.01742	0.0221209	0.0667789	0	0.0504255	0.664148	8.57022	1.5713	0.0565171	0.569612	0.526209	0.482601	0.116807	0.567412	0.0159028	0.00387699	0.0581877	0.267387	0.757976	0.00165624	0.204531	0.72808	7.93649	0.39079	0.237657	0.302531	0.321144	0.710449	0.426977	0.266476	0.00312741	0.260562	1.00836
Staphylococcus aureus infection	23.2871	5.16411	2.94344	16.0915	9.59986	7.39078	24.5474	23.5689	4.39656	6.3367	23.0034	23.3315	0.279513	0.00699629	0.0739349	0.0160579	1.75948	0.079443	0.231654	0	0.293909	0.211744	124.777	2.13426	0.654619	1.17168	1.37136	0.712249	0.178466	0.839759	0.0197415	0.00689243	0.0526663	0.388694	1.0235	0.00220831	0.156873	1.36528	38.6347	1.55501	1.20906	1.10486	0.646542	0.689663	0.695526	0.880994	0.00134032	1.41469	2.43153
Starch and sucrose metabolism	122.122	68.3776	72.2848	94.2279	68.5719	67.4225	128.693	127.952	106.457	89.1177	125.744	126.765	80.2898	108.218	85.2656	82.4064	83.4696	99.8816	81.3174	79.9416	71.7915	102.083	64.2644	76.4211	81.0063	55.9845	61.5058	60.7554	76.3116	58.0813	45.2085	79.5619	78.3547	72.9079	49.6842	45.0126	47.7006	53.6862	61.9308	57.5412	62.6692	59.1827	61.8868	54.0128	58.3952	62.8784	79.7926	59.7965	46.7252
Steroid biosynthesis	0.0078499	0.207958	0.144064	0.22199	0.0401908	0.213721	0.00296082	0.0193858	0.000462893	0.0188961	0.00978292	0.000712825	0	0.000629666	0.000347112	0	0	0	0.000460544	0	0	0	0.139992	0.0266227	0.000445016	0.327384	0.362209	0.26945	0.0699102	0.294518	0.0104191	0.00301544	0.0250589	0.188794	0.455083	0.000552078	0.123777	0.483029	0.0676171	0.427798	0.165869	0.209416	0.206723	0.774669	0.273462	0.197976	0.000893547	0.123903	0.836694
Steroid hormone biosynthesis	0.0264042	2.17126	1.81765	0.611521	0.172964	0.968177	0.0185051	0.0452336	0.0064805	1.29852	0.206194	0.100508	2.17689	1.11353	1.40424	1.99275	1.92869	1.96915	2.74899	2.20293	1.65012	2.13151	0.18113	0.0443712	2.18147	1.9425	2.57873	1.44126	2.25623	1.55525	0.0531923	2.18878	2.20476	2.53164	2.60776	0.00386455	0.531515	2.62095	0.172865	3.02243	3.10087	2.62856	1.93878	3.40054	2.05792	1.80356	1.14218	2.36874	4.07956
Stilbenoid, diarylheptanoid and gingerol biosynthesis	0.0299724	1.25645	0.910276	1.26423	0.465065	1.15365	0.028868	0.0653374	0.0736	0.151169	0.0993343	0.016395	0.00522454	0.0013293	0.000173556	0.00548319	0.248723	0.0017312	0.000460544	0.000440851	0.000480243	0.0673174	0.013508	0.00055464	0.00133505	2.90881	3.36854	1.76936	0.587941	1.89521	0.0888365	0.0262774	0.163096	1.85505	4.82452	0.00662494	1.13452	3.62519	0.199912	4.82054	3.78022	3.76839	2.43814	6.51007	3.26762	2.52499	0.00491451	3.64349	5.18892
Streptomycin biosynthesis	14.052	28.4917	28.3905	33.0549	27.6915	27.6384	14.4666	13.9894	28.0379	14.6622	14.2041	13.461	11.5227	14.2617	19.2191	12.6376	13.6109	12.4981	13.424	11.2047	12.0118	12.1586	13.2508	31.3339	11.5878	24.2067	19.8319	25.3199	12.8305	26.4371	11.552	11.348	11.7624	13.9686	24.6796	11.2784	19.2358	24.8162	9.65279	25.9083	22.4652	26.5079	25.3606	27.4534	26.4013	27.0142	18.6378	26.0653	24.297
Styrene degradation	0.260474	6.18341	5.39834	4.33928	3.00641	8.17537	0.111771	0.24699	0.180065	0.677899	0.292735	0.171078	0.0853341	2.25938	7.55126	1.71389	0.291874	2.36675	0.0221061	0.026451	0.179131	1.96521	0.589441	7.86924	0.100129	12.5032	8.4663	10.0891	1.68132	11.0751	0.248962	0.096494	0.689333	3.16721	13.7317	0.0276039	2.33456	12.7288	0.817873	16.0224	14.8012	14.9602	10.9146	12.2985	10.8881	12.973	6.71657	15.3735	11.9685
Sulfur metabolism	23.494	37.4088	35.5798	29.2937	24.0183	36.4421	23.5548	24.9015	19.142	26.4995	25.7276	25.3858	28.9762	31.8826	30.1182	29.3311	27.4502	31.0195	29.9202	29.0216	30.7889	30.9304	35.558	33.2418	28.9977	37.0328	33.8048	38.8029	29.7935	38.8796	39.3189	29.1429	29.3474	30.1579	37.1005	39.3643	36.7321	36.8884	45.0877	36.6209	34.7825	36.2069	36.3089	35.3779	36.4924	36.4308	30.4159	36.0264	34.0642
Sulfur relay system	24.5895	26.7871	22.4479	25.6846	24.4941	27.3955	25.2069	25.2432	26.4404	30.9011	25.413	25.6004	39.929	43.9491	42.9034	40.7291	38.1889	43.7292	39.2545	40.225	43.3386	43.6459	36.094	41.7544	39.7124	30.2017	33.0707	27.8652	38.6994	27.1091	50.1323	40.3319	39.608	37.5999	28.859	50.5753	53.7445	30.2965	48.9242	33.0494	34.0779	33.4867	35.5173	33.8363	34.8774	35.1649	44.2768	34.869	33.3186
Synthesis and degradation of ketone bodies	11.8013	15.1036	11.3241	17.1065	7.26664	19.0911	12.7026	12.2468	4.57431	6.74474	12.1361	12.0624	4.52663	6.67348	4.88977	4.6329	5.18052	3.58282	4.30609	4.43892	4.08927	2.74013	12.6294	29.2967	4.55029	25.3636	19.5117	21.9611	7.08482	22.9051	0.519858	4.50679	5.63104	9.79466	27.7784	0.0541037	4.76576	26.0185	17.4864	27.0874	22.489	27.2672	26.2696	28.9196	27.5095	26.3985	4.52693	27.5208	28.0569
Systemic lupus erythematosus	0	0.0430257	0.0441487	0.0356022	0.00574154	0.0693572	0	0	0	0.000590504	0.00376266	0.00142565	0	6.99629e-05	0	0	0	0	0	0	0	0	0	0	0	0.0397223	0.0107321	0.131714	0.0017369	0.192696	0.00109675	0.000430777	0.000424728	0.0106784	0.0376142	0	0	0.0084866	0.00823165	0.0502493	0.0241813	0.0217145	0.0544456	0.0580148	0.0425749	0.0423669	0	0.0320691	0.0677502
TGF-beta signaling pathway	0	0	0	0	0	0	0	0	0	0	0	0	0	0	0	0	0	0	0	0	0	0	0	0	0	0	0	0	0	0	0	0	0	0	0	0	0	0	0	0	0	0	0	0	0	0	0	0	0
Taurine and hypotaurine metabolism	22.9624	11.6364	11.5129	16.0971	12.3041	12.5913	23.9116	24.1447	16.4498	14.1768	23.7146	23.8732	11.1548	10.9859	10.9873	11.1794	11.4863	10.2431	11.4054	11.1447	11.3625	9.57208	19.2219	9.90754	11.3363	13.0089	12.6377	11.8898	11.4501	11.8957	11.2685	11.164	11.2612	11.6856	13.6381	11.2541	12.2348	13.0315	12.5321	13.4284	13.2581	12.8211	12.3872	12.9581	12.2047	11.6925	10.9138	12.6669	14.9404
Terpenoid backbone biosynthesis	76.1747	59.1727	65.3366	68.4526	75.6886	47.8254	76.794	74.9327	77.3193	51.1808	74.6648	73.4089	31.7695	28.7112	29.4547	31.0533	36.4265	28.7715	32.49	31.2343	33.3385	29.394	59.975	57.5711	32.2165	46.5493	43.0515	44.3001	33.0528	45.506	34.0228	31.392	32.0109	35.3263	48.4432	33.7795	40.7294	48.5727	57.8726	50.5325	46.1451	50.6048	50.1185	53.3228	51.5701	51.0937	30.2774	50.9495	50.1734
Tetracycline biosynthesis	21.6186	11.3614	8.59273	9.30405	9.13264	16.9238	21.9019	23.3793	4.76641	13.2314	23.0493	23.8661	11.2402	9.93166	10.87	10.9746	11.8093	9.79784	11.4634	11.1804	12.2582	9.60329	31.0138	22.9865	11.505	14.6022	13.3303	14.9813	11.4879	15.379	16.8208	11.2032	11.3135	11.6612	14.7262	16.8676	13.2256	14.6267	32.1264	16.1538	15.6075	17.0124	16.5476	15.1071	16.5285	17.6595	11.7528	17.3884	13.2466
Thiamine metabolism	52.2482	45.051	43.6398	43.6644	55.8272	39.1671	50.6411	50.4469	59.7831	38.1808	50.5687	49.7901	31.783	31.9037	35.5867	32.3336	33.5616	32.0806	32.2556	31.2828	34.1741	32.4164	43.7936	64.6589	31.8129	34.1549	33.1897	33.2893	31.533	34.5169	39.2537	31.4514	31.4205	31.8883	34.1579	39.3682	44.6486	35.5511	68.6032	43.3122	41.4883	45.0182	44.1852	41.2073	43.6577	48.9421	35.827	47.0673	35.4728
Tight junction	0	0	0	0	0	0	0	0	0	0	0	0	0	0	0	0	0	0	0	0	0	0	0	0	0	0	0	0	0	0	0	0	0	0	0	0	0	0	0	0	0	0	0	0	0	0	0	0	0
Toluene degradation	12.9109	16.7713	16.7992	19.1673	14.5283	17.8775	13.0735	12.4321	7.01144	18.2814	12.8645	12.6127	22.0911	22.01	21.1508	22.0303	20.0123	22.2412	21.7202	22.3013	22.5513	21.7844	12.1284	23.2012	21.9357	21.8392	21.5528	21.4814	22.1494	22.2394	22.4767	22.3827	22.2175	22.1056	21.5213	22.4933	28.8706	21.8194	20.8243	24.9481	25.3703	24.4303	23.3729	22.2336	22.2634	24.2153	21.6486	25.0383	20.9797
Toxoplasmosis	0.0192679	0.728364	0.607625	0.874698	0.193777	1.04004	0.0222061	0.0488236	0.00370314	0.12932	0.0278437	0.0114052	0.00565991	6.99629e-05	0	0	0	0.000577068	0	0.000440851	0	0.000305988	0.0509621	0.0177485	0	3.63108	2.29231	1.12939	0.488069	1.3631	0.0460634	0.0142156	0.172015	0.761157	3.96162	0.00828118	0.520924	3.64004	0.239306	3.09305	2.49823	2.92079	2.53512	3.60809	2.559	2.4949	0.00402096	2.68907	2.28065
Transcription factors	163.718	146.779	134.737	174.962	130.279	165.939	166.148	167.229	132.17	196.927	166.757	170.906	242.199	265.186	285.71	250.574	233.083	262.726	236.308	242.832	236.335	258.003	159.194	152.584	241.572	150.614	176.406	155.026	230.216	146.324	234.245	242.52	237.454	218.88	139.208	236.012	231.906	141.652	189.594	143.59	162.629	147.097	157.727	146.157	150.444	148.831	272.672	146.189	151.132
Transcription machinery	78.1815	87.815	97.3212	76.6034	86.5588	78.9449	76.8391	75.8417	86.2393	64.7523	76.3301	74.5088	45.0869	42.9759	39.5618	44.0825	48.1233	43.4011	49.1631	44.6793	48.5021	44.407	54.9911	88.7963	45.5701	73.4127	63.6666	90.0676	47.5229	96.5712	56.8801	44.9671	45.9827	49.7699	74.1948	56.2778	58.7095	74.6969	56.2275	79.7602	72.2299	81.9966	80.2057	75.7376	83.0538	82.372	41.9178	80.8612	73.1553
Transcription related proteins	0.567334	0.540383	0.590198	0.0893546	2.02318	0.92424	0.771293	0.0610295	0.165253	3.97941	0.239305	0.273725	6.56811	5.45515	4.87138	6.32447	5.84232	5.13244	6.33893	6.6683	5.88298	4.72874	3.78409	3.85198	6.48522	0.901151	2.70315	0.967297	5.91241	0.591773	2.766	6.61156	6.3586	5.29435	0.365749	2.80677	3.20696	0.740102	0.10172	1.43788	2.50087	1.65214	2.25609	1.36164	1.81066	2.16309	4.45701	1.92451	1.31053
Translation factors	75.5482	50.3847	56.2977	61.1995	69.754	43.9333	75.7747	74.746	80.9716	50.9912	73.7256	73.2414	33.882	34.0971	32.102	33.449	37.562	33.7412	34.7766	33.4941	35.7695	34.9789	43.944	56.5916	34.3277	37.1865	35.9556	40.3995	33.6255	40.5236	39.3447	33.6023	33.5679	33.7207	36.9186	39.3698	42.1684	37.2795	45.3629	41.2234	40.147	42.7301	42.6267	39.6967	42.904	44.9303	33.4198	43.7011	36.1271
Translation proteins	91.9602	86.3004	93.0556	78.2684	104.564	82.8549	89.6884	88.9601	112.619	89.8594	88.6333	88.2656	82.734	77.052	75.1457	81.2902	84.2051	79.4573	82.5848	82.5797	87.1704	80.7861	76.887	92.7669	82.7085	74.2612	75.9287	80.3671	80.7359	80.1474	100.687	82.8392	81.8765	78.904	72.346	101.183	106.494	73.6602	75.4037	77.9781	79.7045	79.6437	81.6995	74.8903	81.2333	82.1542	77.6847	81.3885	70.0487
Transporters	829.113	549.342	490.649	758.449	583.39	589.955	858.146	860.795	811.79	697.24	843.152	858.967	711.627	820.675	900.881	747.027	731.814	799.46	696.282	707.955	685.421	794.097	758.333	302.099	713.695	497.691	559.111	473.702	691.919	458.502	538.934	705.726	699.596	668.432	463.965	539.9	560.759	471.506	618.369	356.582	403.936	363.346	385.293	419.037	391.288	371.485	848.235	336.508	503.671
Tropane, piperidine and pyridine alkaloid biosynthesis	1.3352	11.5575	12.8269	4.76232	9.51804	11.857	0.388607	0.709378	6.87442	10.0569	1.1288	1.07494	13.2229	12.1109	13.6049	13.2693	12.441	11.9803	13.2618	13.3882	13.077	11.485	8.7053	15.5482	13.0425	13.7042	13.8049	14.0219	13.3715	14.089	11.3014	13.3692	13.3878	13.4783	13.9341	11.2541	12.3254	13.9219	8.84432	15.3515	14.8715	15.3025	15.6	15.422	15.4142	15.3578	14.0419	15.6599	14.9183
Tryptophan metabolism	13.0979	53.1895	43.5597	35.279	18.0607	54.2964	13.1386	13.6311	10.0851	27.446	15.0093	13.6713	35.364	42.007	44.4958	37.5583	33.5068	39.8317	34.3635	35.6851	36.0254	38.6935	41.6329	61.468	35.0237	76.0918	66.6149	64.9561	41.4034	67.6685	37.3706	35.6696	38.031	48.3023	83.536	36.6359	26.7359	77.954	48.3192	81.3753	72.3553	78.435	72.7219	86.4241	75.8259	72.3579	43.7818	78.076	86.0798
Tuberculosis	18.8747	16.2299	17.236	16.8943	16.4675	13.6568	18.9988	18.8423	21.6759	11.7227	18.6989	18.2006	6.91467	6.61912	6.16454	6.66912	8.55452	6.74208	7.21074	6.70886	7.4332	7.15294	12.0903	13.0551	7.03081	13.7738	11.3502	12.8383	7.54075	13.0798	8.53215	6.75156	7.00759	7.98745	14.1588	8.44846	8.88417	13.9633	12.6197	14.2647	12.6748	14.2403	13.6463	14.3452	14.0935	13.9732	6.46034	13.9825	12.0637
Two-component system	110.773	179.659	157.848	170.089	107.455	231.33	107.501	107.825	79.2121	215.982	109.558	113.711	304.48	281.744	260.041	296.659	285.199	284.819	297.719	307.221	296.411	277.65	227.455	121.199	301.978	251.632	267.289	259.092	300.875	248.266	258.634	306.39	305.274	294.474	247.409	258.688	256.611	251.551	178.544	210.457	226.822	199.535	209.922	201.753	203.491	191.053	265.315	195.396	229.544
Type I diabetes mellitus	6.31489	5.75264	6.03791	5.22376	6.531	3.70732	6.34725	6.28962	7.2577	6.44949	6.37169	6.21797	6.65301	2.20852	2.71459	5.78241	6.54825	3.17541	6.72487	6.66786	6.40884	3.19559	4.00513	4.57024	6.63163	3.30863	4.63661	3.44472	6.30017	3.45703	5.57806	6.62535	6.50428	5.98973	3.41374	5.61961	4.22167	3.67788	4.11818	3.64749	4.29369	3.68227	3.89031	3.84697	3.65817	3.70968	3.14551	3.60413	3.95071
Type II diabetes mellitus	6.17645	4.12074	4.54848	5.20142	5.48174	3.82971	6.30432	6.24295	7.08828	4.86575	6.14443	6.13244	4.48222	4.37296	4.08829	4.40417	4.63895	4.45631	4.63124	4.4667	4.8226	4.56045	4.02723	4.58743	4.50045	3.33953	3.68849	3.42194	4.29753	3.45319	5.57477	4.53005	4.38956	4.20003	3.28555	5.62071	9.53351	3.35963	4.10583	3.58739	3.75792	3.68705	3.7895	3.6326	3.64834	3.77303	4.29952	3.7171	3.47604
Tyrosine metabolism	36.9916	45.1898	43.2274	36.3527	43.49	43.7619	37.0694	37.9208	44.9103	28.1257	38.0413	37.491	22.8312	47.348	50.3471	27.9314	26.1683	42.1731	23.2441	22.5328	25.8736	42.9715	48.6049	52.2654	23.0781	47.4045	39.1125	43.0144	25.7782	44.1673	31.2463	22.6696	23.7618	28.736	48.2707	30.9655	32.5561	46.3421	42.5229	53.1593	48.1196	53.9076	49.2371	53.1919	50.8131	51.8983	51.0168	53.7165	55.8769
Ubiquinone and other terpenoid-quinone biosynthesis	9.7089	30.3536	36.6301	27.487	29.1505	29.7288	9.16299	7.44775	9.66474	33.1296	9.20046	8.88537	44.3994	46.0695	47.7847	45.1106	40.3062	45.3925	43.749	44.6582	46.9279	43.9944	39.619	39.6002	43.969	33.874	36.7689	35.0749	42.8671	33.9632	52.9866	44.7263	43.9279	41.3135	32.6457	53.3816	54.5686	33.1639	41.24	36.4542	38.8223	37.3692	37.9801	35.5135	36.9366	38.3052	48.7157	38.2516	32.7795
Ubiquitin system	0.0378223	1.8706	1.46794	0.330891	1.34711	0.702046	0.0540349	0.0990831	1.08456	1.30147	0.317569	0.160386	2.23828	2.20642	3.41784	2.40712	2.02857	2.33655	2.28706	2.23423	2.38633	2.21627	3.86698	3.85364	2.18548	0.585969	1.2674	0.838464	2.00742	0.886564	2.76984	2.24349	2.14148	1.89435	0.511504	2.80732	3.28109	0.823554	7.82301	1.51053	1.57821	1.65656	1.91368	1.80994	1.91546	2.03757	3.28713	1.83924	1.73989
VEGF signaling pathway	0	0	0	0	0	0	0	0.000717994	0	0	0	0	0	0	0	0	0	0	0	0	0	0	0	0	0	0	0.00134151	0	0	0	0	0	0	0	0	0	0	0	0	0	0	0	0	0	0	0	0	0	0
Valine, leucine and isoleucine biosynthesis	25.9025	78.0886	66.5071	37.8738	39.7745	76.1765	25.3106	26.9183	40.6925	44.214	29.0493	28.5515	53.8214	57.1971	57.4414	53.9174	51.8367	55.9754	54.0725	53.5655	55.9277	56.2503	78.8064	74.8021	53.4175	69.8889	64.1586	71.1102	55.2599	72.8318	64.7755	53.6825	54.2951	56.6566	70.4784	64.6909	60.1207	69.9154	70.8604	76.765	74.8479	76.5948	72.1145	70.7074	72.1997	75.7065	58.5085	77.9313	64.5668
Valine, leucine and isoleucine degradation	19.9195	73.0823	62.159	49.1423	33.3296	78.7707	19.0943	20.4793	18.5111	34.5209	21.7354	20.4175	37.793	38.9055	42.5617	38.3948	36.0115	35.7455	37.5229	37.8691	36.7929	34.1195	55.2988	89.6049	37.4837	113.764	95.057	94.6687	48.6393	99.7471	32.6513	38.0656	42.4146	60.5782	127.596	31.1124	36.2251	119.457	59.1644	122.853	105.73	118.172	109.05	131.254	114.799	107.274	41.7108	118.373	129.917
Various types of N-glycan biosynthesis	0.00285451	0	0.00522813	0	0.0523916	0	0.00814225	0.00287197	0	0.0354302	0.00827786	0.00712825	0	0	0	0	0	0	0	0	0	0.000152994	0	0	0	0.0420589	0.00905522	0	0	0	0	0	0.000849456	0.000427136	0.0173223	0	0	0.0226309	0	0.0108647	0	0.00294434	0.00552963	0	0.00982498	0.00237571	0	0	0.000415645
Vascular smooth muscle contraction	0	0	0	0	0	0	0	0	0	0	0	0	0	0	0	0	0	0	0	0	0	0	0	0	0	0	0	0	0	0	0	0	0	0	0	0	0	0	0	0	0	0	0	0	0	0	0	0	0
Vasopressin-regulated water reabsorption	0	0	0	0	0	0	0	0	0	0	0	0	0	0	0	0	0	0	0	0	0	0	0	0	0	0	0	0	0	0	0	0	0	0	0	0	0	0	0	0	0	0	0	0	0	0	0	0	0
Vibrio cholerae infection	0	0.00870759	0.00871356	0.00628275	0.00358846	0.022596	0	0.00143599	0	0.00118101	0	0.00142565	0	0.000839555	0	0	0	0	0	0	0	0	0.001842	0	0	0.059194	0.0285072	0.0434682	0.00607915	0.0443419	2.75009	0.00775398	0.00254837	0.0166583	0.0994798	2.80566	0.501067	0.052334	0.0111715	0.190812	0.100126	0.157154	0.221611	0.098346	0.205915	0.16234	0.000223387	0.153422	0.326697
Vibrio cholerae pathogenic cycle	6.24781	8.30499	9.22243	7.42691	7.29247	10.2501	6.17923	6.37004	7.83678	11.7776	6.42061	6.45036	15.5016	14.239	10.8962	14.7713	14.3939	15.1146	15.0598	15.6154	16.1218	15.3794	4.42695	4.7272	15.3655	9.80673	11.3968	11.5892	14.6195	10.7187	16.7172	15.5782	15.2116	13.7388	9.36025	16.8544	14.8533	9.63972	4.49801	9.5949	10.9333	9.36632	10.5573	8.07492	9.63298	8.60642	11.7582	9.39699	8.03775
Viral myocarditis	0.0192679	0.728364	0.607625	0.874698	0.193777	1.04004	0.0222061	0.0488236	0.00370314	0.12932	0.0278437	0.0114052	0.00565991	6.99629e-05	0	0	0	0.000577068	0	0.000440851	0	0.000305988	0.0509621	0.0177485	0	3.63108	2.29231	1.12939	0.488069	1.3631	0.0460634	0.0142156	0.172015	0.761157	3.96162	0.00828118	0.520924	3.64004	0.239306	3.09305	2.49823	2.92079	2.53512	3.60809	2.559	2.4949	0.00402096	2.68907	2.28065
Vitamin B6 metabolism	12.9937	21.644	22.9567	14.2695	19.059	19.0014	12.0113	13.1199	21.1977	19.7701	13.5162	13.0019	22.253	19.7936	21.1725	21.9108	21.7708	20.6871	22.5206	22.2929	22.7011	20.7104	16.0782	20.129	22.1142	17.2073	18.7114	18.5845	21.5966	18.6562	22.3989	22.2789	21.9886	20.925	16.6926	22.4867	22.644	17.2161	16.812	17.9702	18.8754	18.3337	18.8782	17.912	18.6625	18.9827	21.6249	18.5145	17.3104
Wnt signaling pathway	0	0	0	0	0	0	0	0	0	0	0	0	0	0	0	0	0	0	0	0	0.0461033	0	0	0	0	0	0	0	0	0	0	0	0	0	0	0	0	0	0	0	0	0	0	0	0	0	0	0	0
Xylene degradation	11.2946	2.7726	1.51093	5.31171	5.01237	4.25935	12.3644	12.1779	12.6935	6.65203	11.6417	11.9783	6.77013	4.40137	9.64244	7.02083	7.2503	5.39732	6.47341	6.70181	6.62591	5.26193	3.71471	0.0205217	6.80564	5.19012	6.11764	3.31091	6.34142	2.71143	5.59232	6.70332	6.60324	6.44847	7.01555	5.62347	7.23006	6.17789	0.263413	6.42953	7.18751	6.14337	5.29101	5.8989	4.62347	4.46476	8.85058	5.88906	3.10404
Zeatin biosynthesis	6.65815	4.37736	6.00364	5.06808	7.38865	3.60783	6.41757	6.30039	7.95991	4.63605	6.23247	6.10891	2.28573	2.20642	2.05091	2.23244	2.69183	2.23595	2.51273	2.23379	2.39161	2.39421	4.00022	4.57024	2.33011	2.94153	2.70248	3.31458	2.29358	3.4896	2.81864	2.21635	2.25785	2.34839	2.92228	2.81229	0.933957	3.00143	4.10583	3.38911	3.17531	3.50119	3.44666	3.24883	3.5112	3.63128	2.15188	3.56259	2.8904
alpha-Linolenic acid metabolism	0.0520948	4.39323	3.54293	1.9679	0.573436	4.42003	0.0510741	0.0926212	0.00740629	3.80403	0.311548	0.21456	6.58509	6.59247	6.113	6.52695	6.0988	6.64301	6.35275	6.68902	6.58653	6.48175	4.0039	3.90522	6.49902	4.58805	5.51933	5.73413	6.41871	5.55834	8.37257	6.7339	6.58541	6.36091	5.04501	8.42858	10.3913	4.64146	4.19991	4.56216	4.93109	4.57219	4.83035	4.91823	4.82161	4.41883	6.44828	4.50972	4.68266
beta-Alanine metabolism	2.80955	39.3255	35.955	20.4154	18.2969	38.438	1.00002	1.65928	7.24428	26.1215	3.07259	2.18338	37.3184	37.5537	34.9225	36.9269	34.3844	37.3061	36.8786	37.8611	36.3477	36.9381	25.2741	32.1259	36.8549	56.0918	54.5671	46.4942	41.0872	47.728	31.4701	37.7037	39.224	45.9919	63.1706	30.9865	22.8201	58.4416	27.3432	56.9746	51.6939	53.1361	50.8322	64.2932	53.2567	46.8364	34.8872	52.2771	69.0607
beta-Lactam resistance	6.02373	4.57712	4.21039	6.30648	3.05378	5.94401	6.72476	5.97442	1.80621	3.20348	5.95329	5.9806	2.25003	1.11773	4.80629	2.20307	2.32869	1.20492	2.29858	2.23379	2.47421	0.493406	14.9614	16.0746	2.3221	6.3888	5.07528	7.71691	2.66527	7.83346	0.147513	2.26589	2.39759	2.92289	6.47757	0.0132499	3.57895	6.20724	0.522122	9.02688	7.50413	9.58861	9.55861	8.51298	9.53759	10.4381	4.43288	9.90062	7.30705
mRNA surveillance pathway	0	0.00512211	0.00464723	0.0139617	0	0	0	0	0	0	0.00150507	0	0	0	0	0	0	0	0	0	0	0	0	0	0	0.000259623	0.0207935	0.0136165	0.0034738	0.0104012	0.00109675	0	0	0.0222111	0.0457805	0	0.0119144	0.0116691	0.00117595	0.00950662	0.00680099	0.0150897	0.00212678	0.0372288	0.037253	0.00554333	0	0.0204076	0.000415645
mTOR signaling pathway	0	0	0	0	0	0	0	0	0	0	0	0	0	0	0	0	0	0	0	0	0	0	0	0	0	0	0	0	0	0	0	0	0	0	0	0	0	0	0	0	0	0	0	0	0	0	0	0	0
p53 signaling pathway	0.0192679	0.911736	0.708122	0.927054	0.226073	1.23023	0.0222061	0.0488236	0.00416604	0.130501	0.033864	0.0142565	0.00565991	6.99629e-05	0	0	0	0.000577068	0	0.000440851	0	0.000305988	0.0509621	0.0177485	0	3.68405	2.31612	1.46142	0.49024	1.81583	0.0526439	0.0150772	0.173289	0.765001	3.98513	0.00828118	0.521586	3.71359	0.24401	3.10833	2.52052	2.96937	2.57766	3.60871	2.63596	2.52618	0.00402096	2.70911	2.28231
[truncated: 33 more columns]
