# Supplementary material for: Dysbiosis of urine microbiota in obstructive urinary retention patients revealed by next-generation sequencing
Source: Ann Clin Microbiol Antimicrob. 2021 Jan 6;20:2. doi: 10.1186/s12941-020-00408-5 (PMC7789751; doi:10.1186/s12941-020-00408-5)
Supplement: Supplementary file 8 — Additional file 8: Table S5. The relative abundance of level 2 COG functions predicted by PICRUSt. [file 12941_2020_408_MOESM8_ESM.xls]

## Sheet: Sheet1
Table S5. The relative abundance of level 2 COG functions predicted by PICRUSt.
COG_function	C1	C2	C3	C4	C5	C6	C7	C8	C9	C10	C11	C12	C13	C14	C15	C16	C17	C18	C19	C20	C21	C22	C23	C24	C25	S1	S2	S3	S4	S5	S6	S7	S8	S9	S10	S11	S12	S13	S14	S15	S16	S17	S19	S20	S21	S22	S23	S24	S25
RNA processing and modification	0.0522677	4.80807	3.88688	2.47189	0.857408	4.20351	0.055992	0.161875	1.29931	2.95059	0.44334	0.250777	4.62313	2.39651	2.15413	4.11466	4.17475	2.8753	4.38871	4.64353	4.29746	2.78699	0.185023	0.65867	4.50882	4.66064	5.63886	5.58696	4.8192	5.48244	3.23641	4.62266	4.70376	5.49029	5.88114	3.16098	3.24826	5.32446	0.30962	4.25773	3.89165	3.50986	3.37772	6.54504	3.79496	2.50779	2.2592	2.89711	7.03254
Chromatin structure and dynamics	0.268156	2.92467	2.47395	1.87571	1.63107	3.33189	0.0738783	0.299315	4.89236	0.246547	0.154413	0.222245	0.00409892	0.0212033	0.000363014	0.00616029	0.285015	0.00145311	0.0195903	0.000460805	0.0488521	0.0989062	4.38768	0.072962	0.00139534	4.64147	3.05035	4.0829	0.699082	4.53692	0.113548	0.0273	0.319574	1.23673	4.86723	0.0136356	0.687142	4.80407	4.56191	2.87108	1.99133	2.45022	2.47225	3.1373	2.82157	2.29859	0.00445556	2.36865	4.16555
Energy production and conversion	404.18	537.925	548.873	463.522	510.541	530.485	389.24	389.158	348.811	558.967	398.717	397.027	650.502	546.098	635.84	644.855	621.91	574.52	642.697	654.488	652.84	559.52	516.006	470.752	647.593	617.935	638.101	583.845	650.453	581.868	683.478	655.757	653.652	651.503	633.228	685.288	732.264	631.451	577.235	601.729	616.316	583.069	582.094	598.523	576.019	565.327	640.488	583.64	602.282
Cell cycle control, cell division, chromosome partitioning	130.774	104.665	113.107	125.395	134.96	96.2653	129.918	127.298	155.815	108.53	126.141	125.93	89.2481	81.3517	82.1536	86.6075	94.1068	85.6113	90.4437	88.568	92.9208	88.5216	123.874	93.3606	89.394	86.1345	87.1667	89.387	87.6241	87.0354	103.79	88.8768	88.1214	87.3334	86.2883	104.196	107.266	85.3489	100.786	90.4729	90.4549	88.8403	88.8754	89.5854	88.614	88.3798	84.9649	89.945	86.8286
Amino acid transport and metabolism	791.367	839.593	787.832	776.786	806.001	819.049	791.19	808.911	797.635	791.648	812.542	812.618	824.15	873.249	974.226	852.534	819.482	858.593	816.647	824.982	835.075	841.557	992.256	773.836	823.924	806.306	810.317	770.863	828.249	771.244	845.185	826.99	825.762	824.788	803.308	846.499	939.019	797.763	950.334	770.542	773.846	782.654	780.492	795.23	785.737	791.261	959.681	778.151	824.894
Nucleotide transport and metabolism	511.526	285.602	307.908	357.077	397.425	248.806	515.331	521.073	502.25	331.95	512.54	511.133	233.573	203.357	224.479	228.804	256.313	212.082	234.43	230.846	244.291	216.619	323.602	278.529	236.721	194.853	208.698	202.581	225.47	200.729	263.673	231.587	228.384	221.793	193.524	265.183	281.734	197.934	326.96	210.103	212.568	216.136	221.842	214.536	222.356	224.517	231.211	218.532	208.204
Carbohydrate transport and metabolism	902.263	607.367	601.221	796.862	595.09	674.191	945.219	932.743	941.96	831.828	913.496	935.346	892.624	1029.62	1034.15	922.605	900.514	1001.54	885.659	890.226	842.409	1003.94	723.281	629.011	894.099	579.602	664.793	615.897	853.627	603.116	535.338	883.935	873.164	814.986	532.574	533.906	568.836	564.371	722.656	543.18	609.728	556.505	575.991	544.58	554.899	569.537	971.24	548.116	543.45
Coenzyme transport and metabolism	266.042	443.319	467.31	316.351	486.075	391.827	241.767	244.521	351.928	379.052	256.53	249.875	390.462	396.562	411.337	395.512	383.875	398.062	395.292	391.645	410.194	398.134	454.886	478.126	388.521	411.21	402.447	401.197	392.191	404.328	447.386	392.817	392.252	393.305	409.77	448.42	458.104	415.773	518.022	440.369	432.792	444.19	442.104	434.988	444.008	457.352	414.199	452.037	421.174
Lipid transport and metabolism	280.827	356.918	355.818	338.898	287.004	367.297	276.352	285.408	231.392	261.112	287	281.654	231.247	263.505	254.645	236.224	232.992	242.563	230.93	230.698	234.903	237.442	306.937	361.199	231.785	448.162	397.796	404.6	261.274	415.769	245.038	232.238	243.575	297.509	485.481	240.576	277.231	459.668	345.395	467.721	421.843	451.855	426.856	495.412	439.711	422.958	254.438	448.301	481.222
Translation, ribosomal structure and biogenesis	929.039	663.781	717.419	772.038	887.538	577.676	924.441	921.501	1073.99	646.964	908.142	898.502	444.21	446.454	420.202	438.28	495.037	447.26	448.669	438.545	468.365	466.114	662.833	661.151	449.215	491.1	472.694	503.584	441.279	503.909	566.463	440.6	439.609	443.76	487.61	568.383	550.254	488.621	673.627	530.764	518.617	541.871	538.748	519.908	541.238	555.919	433.439	551.83	484.61
Transcription	682.374	721.939	682.139	722.543	617.049	753.475	692.775	690.799	670.05	672.924	690.309	694.462	689.336	880.523	884.587	730.736	691.679	815	687.752	687.342	692.131	802.559	671.435	735.539	690.067	729.121	710.034	749.748	692.872	749.461	732.955	687.138	689.771	700.635	720.073	732.703	660.405	714.26	722.001	725.324	706.879	726.117	725.393	733.28	731.918	720.811	856.514	718.509	776.894
Replication, recombination and repair	925.296	566.834	623.531	770.166	790.691	483.476	942.894	925.389	770.687	951.366	924.142	929.822	1028.16	393.662	411.417	893.121	1004.1	527.166	1009.46	1032.45	932.802	521.738	624.273	550.678	1024.26	479.652	677.805	464.922	964.342	447.014	483.147	1020.54	1003.8	908.303	478.862	483.279	479.094	515.46	529.284	496.581	612.264	494.455	537.026	514.172	500.093	498.652	447.812	503.306	499.015
Cell wall/membrane/envelope biogenesis	571.572	595.957	662.876	573.527	687.226	622.247	557.65	550.473	626.451	618.23	550.467	549.838	572.328	575.151	517.106	565.826	568.65	572.06	599.975	573.009	576.924	575.759	524.54	791.832	573.504	608.978	588.272	643.804	572.873	650.389	625.192	573.253	573.225	568.647	603.185	625.329	580.121	603.365	558.621	649.028	642.151	675.497	673.264	625.222	671.004	699.189	528.133	683.001	578.755
Cell motility	41.0172	150.846	128.789	117.325	71.5721	215.41	39.7434	42.3203	14.2121	158.986	44.3244	49.9023	242.758	292.705	224.229	246.045	224.066	292.773	232.315	245.701	266.995	297.895	40.7728	29.1496	240.088	238.778	231.768	249.672	243.162	236.396	430.824	247.815	245.058	238.439	234.824	435.378	379.935	228.117	36.0975	172.714	185.877	159.184	167.211	157.612	163.596	142.968	251.818	152.724	184.129
Post-translational modification, protein turnover, and chaperones	306.418	387.022	400.688	325.938	373.364	376.867	296.76	297.691	365.541	342.382	301.251	294.768	335.136	342.914	319.502	332.956	336.322	342.914	332.762	335.617	344.085	348.922	328.876	384.284	333.845	394.396	371.607	392.982	340.901	393.81	373.088	336.878	337.907	343.33	394.448	372.749	398.23	390.185	328.491	394.076	385.524	397.121	394.07	389.546	395.79	395.282	327.438	397.53	369.521
Inorganic ion transport and metabolism	446.58	597.174	588.078	485.541	534.621	551.914	436.299	439.068	508.226	518.55	447.975	439.475	537.331	555.551	615.323	551.935	535.328	563.728	547.021	538.061	541.035	559.505	684.231	619.22	536.673	559.912	549.574	569.874	538.734	577.214	590.027	539.342	538.603	537.802	555.083	590.579	594.823	558.747	625.014	600.777	588.954	602.286	593.629	574.492	594.932	609.844	604.599	608.509	579.454
Secondary metabolites biosynthesis, transport, and catabolism	70.8825	199.36	185.059	131.788	112.788	210.706	66.7067	69.7908	50.2796	131.563	75.5206	71.846	155.526	197.008	224.752	169.677	146.966	182.344	152.991	156.226	157.137	174.242	164.931	166.703	154.543	275.951	252.668	240.575	173.892	245.906	166.846	156.84	163.006	198.663	302.91	164.5	168.149	282.121	169.843	303.353	280.77	281.051	251.86	315.218	256.541	247.999	216.071	279.123	312.376
General function prediction only	1157.13	1110.5	1115.21	1158.62	1141.91	1119.62	1161.87	1163.9	1094.45	1061.32	1161.44	1161.42	991.563	1088.71	1044.1	1001.36	1003.02	1058.88	997.069	989.894	994.825	1065.2	1228.35	1239.59	994.683	1134.35	1093.13	1120.42	1010.07	1135.01	1016.97	991.407	997.674	1030.37	1145.39	1014.18	1043.69	1139.22	1270.63	1179.3	1142.48	1184.73	1167.47	1189.97	1181.93	1191.37	1040.48	1188.19	1179.1
Function unknown	878.909	880.2	824.386	886.788	805.446	906.887	892.261	887.17	723.598	832.002	887.331	888.348	841.18	899.868	844.788	842.782	838.776	907.336	830.191	840.75	847.511	919.848	989.441	893.152	842.152	887.654	867.815	886.39	849.457	887.941	899.724	840.362	843.682	851.485	879.472	900.063	811.982	875.513	967.582	857.571	844.699	857.822	863.528	865.019	871.385	867.696	841.906	851.685	900.848
Signal transduction mechanisms	278.221	510.448	449.508	444.561	333.21	580.889	275.523	283.726	362.609	364.213	284.418	287.75	416.955	489.405	410.706	419.528	412.695	459.457	424.18	416.586	408.559	458.19	322.846	404.064	415.001	594.053	531.004	623.831	440.566	630.357	360.498	417.033	428.676	458.482	593.36	354.386	401.642	604.57	300.544	525.927	490.399	509.587	514.575	515.672	528.78	507.944	407.463	501.498	549.693
Intracellular trafficking, secretion, and vesicular transport	158.913	232.629	229.566	199.741	207.081	272.501	154.99	156.64	186.617	258.554	157.354	159.65	312.681	313.938	326.08	317.821	300.125	329.422	309.972	315.379	332.573	332.027	131.125	183.613	310.812	302.582	297.559	301.317	310.465	293.71	453.677	316.465	313.716	303.814	301.618	457.572	395.799	289.363	127.19	265.278	280.655	264.7	270.752	255.381	262.677	248.724	346.68	261.267	258.353
Defense mechanisms	266.083	199.088	203.454	231.789	214.364	191.911	268.891	261.854	216.971	174.607	259.628	259.941	114.113	125.566	136.109	116.488	127.327	122.406	124.942	112.016	118.283	125.091	180.878	247.889	116.358	149.098	136.673	173.403	114.851	173.422	173.326	113.202	113.092	116.378	147.439	173.656	167.401	147.144	144.65	165.585	154.899	173.476	175.349	159.686	179.222	185.717	136.921	175.702	146.295
Extracellular structures	0.239371	0.242631	0.272564	0.0391543	3.21528	0.0629858	0.0334397	0.0916271	0.321938	1.81353	0.082778	0.151667	2.28765	1.19134	0.671758	1.89285	2.07097	1.74955	2.18982	2.32153	1.78565	2.35364	0.00135548	0	2.25115	0.0870325	0.849036	0.18277	2.04541	0.198356	0.00368262	2.26904	2.20293	1.81363	0.0226681	0	0.00244709	0.137608	0.00386221	0.0749005	0.515455	0.0765581	0.248766	0.0474189	0.0778556	0.102126	1.0433	0.0864808	0.0488856
Nuclear structure	0	0	0	0	0	0	0	0	0	0	0	0	0	0	0	0	0	0	0	0	0	0	0	0	0	0	0	0	0	0	0	0	0	0	0	0	0	0	0	0	0	0	0	0	0	0	0	0	0
Cytoskeleton	0.0196951	0.855234	0.597614	0.360515	0.338046	0.905978	0.0124427	0.0183254	0.00825483	0.235507	0.0469606	0.0720795	0.00273261	1.19856	1.44534	0.289944	0.187618	1.658	0.00716719	0.000921609	0.00966865	1.9354	0.0481195	7.5971	0.00511626	0.78122	0.540234	1.25317	0.0806806	1.14999	0.0233233	0.00716066	0.0460328	0.134082	0.785499	0.0012396	0.0787962	0.738684	0.160925	2.40543	1.88428	2.8119	2.77102	2.23358	2.85391	3.64375	1.19901	3.05483	1.65841
[truncated: 33 more columns]
